# Supplementary material for: Novel Gene Signature Reveals Prognostic Model in Acute Myeloid Leukemia
Source: Front Genet. 2020 Oct 28;11:566024. doi: 10.3389/fgene.2020.566024 (PMC7655922; doi:10.3389/fgene.2020.566024)
Supplement: Supplementary file 2 [file Table_1.XLSX]

## Sheet: primers
Target gene		sequence5'-3'
CALR	Forward Primer	CCTGCCGTCTACTTCAAGGAG
	Reverse Primer	GAACTTGCCGGAACTGAGAAC
CD74	Forward Primer	GACGAGAACGGCAACTATCTG
	Reverse Primer	GTTGGGGAAGACACACCAGC
CDK6	Forward Primer	GCTGACCAGCAGTACGAATG
	Reverse Primer	GCACACATCAAACAACCTGACC
CFD	Forward Primer	GACACCATCGACCACGACC
	Reverse Primer	GACACCATCGACCACGACC
ECM1	Forward Primer	GCTTCACGGCTACAGGACAG
	Reverse Primer	GAGGCTTCGGGATAGGGGT
EGR1	Forward Primer	GGTCAGTGGCCTAGTGAGC
	Reverse Primer	GTGCCGCTGAGTAAATGGGA
ELMO1	Forward Primer	GGAGCAGGTTATGAGAGCACT
	Reverse Primer	GGAGCAGGTTATGAGAGCACT
EPS8	Forward Primer	TGAATGGCTACGGATCATCACC
	Reverse Primer	CACTGTCCCGTGCATAATTCT
FLT3	Forward Primer	AGGGACAGTGTACGAAGCTG
	Reverse Primer	GCTGTGCTTAAAGACCCAGAG
FTX	Forward Primer	TATGCCACCTAGCCTTTCTACA
	Reverse Primer	ATCT CTTCAAAAGCGGCATAAT
GNAI1	Forward Primer	TTAGGGCTATGGGGAGGTTGA
	Reverse Primer	GGTACTCTCGGGATCTGTTGAAA
HOXB3	Forward Primer	CCAGTGCCACTAGCAACAG
	Reverse Primer	CGTTTGCCTCGACTCTTTCATC
ITGA5	Forward Primer	GGCTTCAACTTAGACGCGGAG
	Reverse Primer	TGGCTGGTATTAGCCTTGGGT
KIT	Forward Primer	CGTTCTGCTCCTACTGCTTCG
	Reverse Primer	CCCACGCGGACTATTAAGTCT
PTER	Forward Primer	GTAGAGCCAAGCAAACTGGG
	Reverse Primer	TGGACAGTAACAGCAGTCAAAG
SPIN1	Forward Primer	CAGTGTGGGTCCGAGCAAA
	Reverse Primer	CAGGGCCATTCCCCTCTTT
TAF15	Forward Primer	GATTCTGGAAGTTACGGTCAGTC
	Reverse Primer	AGCTTTGTGATGCTTGTCCATAG
TP53	Forward Primer	CAGCACATGACGGAGGTTGT
	Reverse Primer	TCATCCAAATACTCCACACGC
VMP1	Forward Primer	GACCAGAGACGTGTAGCAATG
	Reverse Primer	ACAATGCTTTGACGATGCCATAA
WT1	Forward Primer	CACAGCACAGGGTACGAGAG
	Reverse Primer	CAAGAGTCGGGGCTACTCCA
ADD2	Forward Primer	ATGAGCGAAGAGACGGTCC
	Reverse Primer	TTGCGAAGGCGCATGTACT
AK1	Forward Primer	GAAGAGTTTGAGCGACGGATT
	Reverse Primer	CAGCCGCTTTTTGATGGTCTC
APP	Forward Primer	CAAGCAGTGCAAGACCCATC
	Reverse Primer	AGAAGGGCATCACTTACAAACTC
BMP2	Forward Primer	ACCCGCTGTCTTCTAGCGT
	Reverse Primer	TTTCAGGCCGAACATGCTGAG
CAMP	Forward Primer	AGGTCCTCAGCTACAAGGAAG
	Reverse Primer	TCTTGAAGTCACAATCCTCTGGT
CD177	Forward Primer	ATGAGCGCGGTATTACTGCTG
	Reverse Primer	GGTCGGACACCTTCCACAC
CD24	Forward Primer	CTCCTACCCACGCAGATTTATTC
	Reverse Primer	AGAGTGAGACCACGAAGAGAC
EIF1AY	Forward Primer	AAGAGGATGGACAAGAGTATGCT
	Reverse Primer	TAGTCCCGTAGACCAACCAAT
HCAR3	Forward Primer	GCGTTCAGACTGGAAGTTTGG
	Reverse Primer	TCGTGCCACCGGAAGGTAT
HYI	Forward Primer	TCGAATAGCAGTCAAGGCTGA
	Reverse Primer	GGTTGGGTCTTCCTACCTTCTG
LAT	Forward Primer	GATGAGGACGACTATCACAACCC
	Reverse Primer	GAAGGCACTGTCTCGGATGC
LCN2	Forward Primer	CCACCTCAGACCTGATCCCA
	Reverse Primer	CCCCTGGAATTGGTTGTCCTG
LSM10	Forward Primer	AAGGAGCGGACCATCTCTGA
	Reverse Primer	TGATGTTCACGTCATCTGGGA
MMP9	Forward Primer	TGTACCGCTATGGTTACACTCG
	Reverse Primer	GGCAGGGACAGTTGCTTCT
MPC2	Forward Primer	TGTGTGCTGGATTGGCTGAT
	Reverse Primer	CCAAATAAACCCTGTAGCCATCAA
PAG1	Forward Primer	TTCCTGTGCTCTAGTTGTGACA
	Reverse Primer	CACGTTCATCAGGTTCTCATGG
PPBP	Forward Primer	GTAACAGTGCGAGACCACTTC
	Reverse Primer	CTTTGCCTTTCGCCAAGTTTC
PRG2	Forward Primer	AAACTCCCCTTACTTCTGGCT
	Reverse Primer	GCAGCGTCTTAGCACCCAA
TFDP1	Forward Primer	AATTGAAGCCAACGGAGAACTC
	Reverse Primer	CGGTCTCTGAGGCGTACCA
THBS4	Forward Primer	ATGTCCGAAGAAAGTGACTCTCT
	Reverse Primer	CTGTCAGTGAGCACACATAGC
