# Supplementary material for: Novel Gene Signature Reveals Prognostic Model in Acute Myeloid Leukemia
Source: Front Genet. 2020 Oct 28;11:566024. doi: 10.3389/fgene.2020.566024 (PMC7655922; doi:10.3389/fgene.2020.566024)
Supplement: Supplementary file 3 [file Table_2.XLSX]

## Sheet: Sheet1
sample	Combining mutations	Cytogenetic	Age (y)	WBC(10^9/L)	Hb (g/L)	Plt (10^9/L)	PB blastpercent(%)	BM blast(%)	FAB
patient 1	FLT3 Mutation Negative / IDH1 R132 Negative / IDH1R140 Negative / IDH1 R172 Negative	Intermediate/Normal	32	8	10	95	47	23	FAB M5
patient 2	FLT3 Mutation Positive / IDH1 R132 Negative / IDH1R140 Negative / IDH1 R172 Negative	Not Available	12	7	9	78	34	19	FAB M5
patient 3	FLT3 Mutation Negative / IDH1 R132 Negative / IDH1R140 Negative / IDH1 R172 Negative	Poor	50	17	10	231	88	0	FAB M3
patient 4	FLT3 Mutation Negative / IDH1 R132 Negative / IDH1R140 Negative / IDH1 R172 Negative	Poor	45	9	11	157	52	41	FAB M4
patient 5	FLT3 Mutation Negative / IDH1 R132 Positive / IDH1R140 Negative / IDH1 R172 Negative	Intermediate/Normal	39	7	11	122	62	32	FAB M5
patient 6	FLT3 Mutation Negative / IDH1 R132 Negative / IDH1R140 Negative / IDH1 R172 Negative	Intermediate/Normal	44	11	10	301	61	5	FAB M5
patient 7	FLT3 Mutation Negative / IDH1 R132 Negative / IDH1R140 Negative / IDH1 R172 Negative	Intermediate/Normal	51	13	12	197	54	13	FAB M4
patient 8	FLT3 Mutation Negative / IDH1 R132 Negative / IDH1R140 Negative / IDH1 R172 Negative	Intermediate/Normal	72	94	8	33	83	75	FAB M3
patient 9	FLT3 Mutation Negative / IDH1 R132 Negative / IDH1R140 Negative / IDH1 R172 Negative	Not Available	33	8	10	96	51	27	FAB M4
patient 10	FLT3 Mutation Negative / IDH1 R132 Negative / IDH1R140 Negative / IDH1 R172 Negative	Intermediate/Normal	42	34	16	50	88	19	FAB M4
patient 11	FLT3 Mutation Positive / IDH1 R132 Negative / IDH1R140 Negative / IDH1 R172 Negative	Intermediate/Normal	42	44	11	196	76	27	FAB M5
patient 12	FLT3 Mutation Negative / IDH1 R132 Negative / IDH1R140 Negative / IDH1 R172 Negative	Not Available	57	23	10	145	66	12	FAB M5
patient 13	FLT3 Mutation Negative / IDH1 R132 Negative / IDH1R140 Negative / IDH1 R172 Negative	Intermediate/Normal	52	41	11	99	57	47	FAB M3
patient 14	FLT3 Mutation Negative / IDH1 R132 Negative / IDH1R140 Negative / IDH1 R172 Negative	Poor	37	23	11	133	59	22	FAB M5
patient 15	FLT3 Mutation Positive / IDH1 R132 Negative / IDH1R140 Negative / IDH1 R172 Negative	Intermediate/Normal	31	64	12	264	66	27	FAB M3
patient 16	FLT3 Mutation Positive / IDH1 R132 Negative / IDH1R140 Negative / IDH1 R172 Negative	Intermediate/Normal	30	43	10	66	67	9	FAB M3
patient 17	FLT3 Mutation Negative / IDH1 R132 Negative / IDH1R140 Negative / IDH1 R172 Negative	Intermediate/Normal	55	21	11	147	61	16	FAB M4
patient 18	FLT3 Mutation Negative / IDH1 R132 Negative / IDH1R140 Negative / IDH1 R172 Negative	Not Available	49	61	13	201	40	44	FAB M5
patient 19	FLT3 Mutation Negative / IDH1 R132 Negative / IDH1R140 Negative / IDH1 R172 Negative	Poor	47	13	10	69	44	34	FAB M5
patient 20	FLT3 Mutation Negative / IDH1 R132 Negative / IDH1R140 Negative / IDH1 R172 Positive	Intermediate/Normal	41	45	10	177	49	39	FAB M4
patient 21	FLT3 Mutation Negative / IDH1 R132 Negative / IDH1R140 Negative / IDH1 R172 Negative	Intermediate/Normal	44	31	12	191	51	11	FAB M5
patient 22	FLT3 Mutation Negative / IDH1 R132 Negative / IDH1R140 Negative / IDH1 R172 Negative	Not Available	56	100	11	91	53	5	FAB M5
patient 23	FLT3 Mutation Negative / IDH1 R132 Negative / IDH1R140 Negative / IDH1 R172 Negative	Not Available	45	64	10	46	74	8	FAB M4
patient 24	FLT3 Mutation Negative / IDH1 R132 Negative / IDH1R140 Negative / IDH1 R172 Negative	Not Available	37	50	11	57	60	12	FAB M4
