# Supplementary material for: Novel Gene Signature Reveals Prognostic Model in Acute Myeloid Leukemia
Source: Front Genet. 2020 Oct 28;11:566024. doi: 10.3389/fgene.2020.566024 (PMC7655922; doi:10.3389/fgene.2020.566024)
Supplement: Supplementary file 4 [file Table_3.XLSX]

## Sheet: ego
	ONTOLOGY	ID	Description	GeneRatio	BgRatio	pvalue	p.adjust	qvalue	geneID	Count
GO:0042119	BP	GO:0042119	neutrophil activation	123/720	499/17913	5.53246e-63	2.60357e-59	2.1035e-59	ORM1/OLFM4/CD177/CHIT1/CAMP/LCN2/ABCA13/OLR1/CRISP3/MMP9/CEACAM1/IL18RAP/CLEC4D/PGLYRP1/CHI3L1/AMPD3/HP/CEACAM3/MMP25/CYSTM1/CXCR2/SLCO4C1/RETN/FPR2/GCA/SIGLEC5/PRG3/CKAP4/STOM/GPR84/PADI2/FPR1/MCEMP1/CDA/QPCT/ANXA3/TCN1/MGAM/SLPI/ARG1/NFAM1/ALOX5/FCAR/S100A12/LILRA3/GYG1/SLC44A2/CPNE3/LTF/CEACAM6/CEACAM8/PTPRJ/CYBB/LTA4H/S100P/ITGAM/CLEC5A/MME/HK3/MNDA/ADGRG3/FOLR3/JUP/MMP8/FCGR3B/IGF2R/RAB31/DE…	123
GO:0002283	BP	GO:0002283	neutrophil activation involved in immune response	121/720	488/17913	3.07121e-62	7.22656e-59	5.83854e-59	ORM1/OLFM4/CD177/CHIT1/CAMP/LCN2/ABCA13/OLR1/CRISP3/MMP9/CEACAM1/CLEC4D/PGLYRP1/CHI3L1/AMPD3/HP/CEACAM3/MMP25/CYSTM1/CXCR2/SLCO4C1/RETN/FPR2/GCA/SIGLEC5/PRG3/CKAP4/STOM/GPR84/PADI2/FPR1/MCEMP1/CDA/QPCT/ANXA3/TCN1/MGAM/SLPI/ARG1/NFAM1/ALOX5/FCAR/S100A12/LILRA3/GYG1/SLC44A2/CPNE3/LTF/CEACAM6/CEACAM8/PTPRJ/CYBB/LTA4H/S100P/ITGAM/CLEC5A/MME/HK3/MNDA/ADGRG3/FOLR3/JUP/MMP8/FCGR3B/IGF2R/RAB31/DEFA4/RAB2…	121
GO:0043312	BP	GO:0043312	neutrophil degranulation	120/720	485/17913	1.34697e-61	2.11295e-58	1.70711e-58	ORM1/OLFM4/CD177/CHIT1/CAMP/LCN2/ABCA13/OLR1/CRISP3/MMP9/CEACAM1/CLEC4D/PGLYRP1/CHI3L1/AMPD3/HP/CEACAM3/MMP25/CYSTM1/CXCR2/SLCO4C1/RETN/FPR2/GCA/SIGLEC5/PRG3/CKAP4/STOM/GPR84/PADI2/FPR1/MCEMP1/CDA/QPCT/ANXA3/TCN1/MGAM/SLPI/ARG1/NFAM1/ALOX5/FCAR/S100A12/LILRA3/GYG1/SLC44A2/CPNE3/LTF/CEACAM6/CEACAM8/PTPRJ/CYBB/LTA4H/S100P/ITGAM/CLEC5A/MME/HK3/MNDA/ADGRG3/FOLR3/JUP/MMP8/FCGR3B/IGF2R/RAB31/DEFA4/RAB2…	120
GO:0002446	BP	GO:0002446	neutrophil mediated immunity	120/720	499/17913	4.13419e-60	4.86387e-57	3.92965e-57	ORM1/OLFM4/CD177/CHIT1/CAMP/LCN2/ABCA13/OLR1/CRISP3/MMP9/CEACAM1/CLEC4D/PGLYRP1/CHI3L1/AMPD3/HP/CEACAM3/MMP25/CYSTM1/CXCR2/SLCO4C1/RETN/FPR2/GCA/SIGLEC5/PRG3/CKAP4/STOM/GPR84/PADI2/FPR1/MCEMP1/CDA/QPCT/ANXA3/TCN1/MGAM/SLPI/ARG1/NFAM1/ALOX5/FCAR/S100A12/LILRA3/GYG1/SLC44A2/CPNE3/LTF/CEACAM6/CEACAM8/PTPRJ/CYBB/LTA4H/S100P/ITGAM/CLEC5A/MME/HK3/MNDA/ADGRG3/FOLR3/JUP/MMP8/FCGR3B/IGF2R/RAB31/DEFA4/RAB2…	120
GO:0050900	BP	GO:0050900	leukocyte migration	70/720	467/17913	7.67829e-22	7.22681e-19	5.83873e-19	CD177/OLR1/MMP9/VPREB3/CEACAM1/CEACAM3/CXCR2/FPR2/PADI2/CD2/S100A12/ATP1B1/LCK/CCR7/CEACAM6/CEACAM8/ITGAM/HOXA7/IL16/ANGPT1/XCL1/NLRP12/ADA/IL1R1/ITGA5/PF4/NKX2-3/FFAR2/C5AR1/ADD2/DYSF/PRTN3/GYPA/BST1/GYPB/EPCAM/VEGFA/CD48/IGKC/CD34/IGLC1/EPX/S100A9/ELANE/GATA3/KIT/ZAP70/APP/CCN3/JCHAIN/ADGRE2/FCER1G/CXCL3/PLCB1/CCL5/LGALS3/VCAM1/C3AR1/EPS8/PTAFR/AZU1/JAML/SLC7A7/CCR2/S100A8/HCK/CCR1/CCL23/LYST/C…	70
GO:0002521	BP	GO:0002521	leukocyte differentiation	64/720	485/17913	3.56914e-17	2.79939e-14	2.26171e-14	MMP9/CEBPE/CEACAM1/CLEC4D/FLT3/MS4A1/C17orf99/CLEC4E/SOX4/RASGRP1/LEF1/IL7R/TMEM131L/DUSP10/SOCS5/CD2/NFAM1/BCL11B/CAMK4/CD27/IKZF3/LCK/LTF/CCR7/PTPRJ/HOXA7/IL4R/ADGRG3/CD3E/RORA/IL18R1/ADA/CD3D/HHEX/TAL1/PF4/NKX2-3/KLF10/PTPN22/RIPK2/PRTN3/PLCL2/TSPAN2/PRDX2/VEGFA/CHD7/GATA2/VNN1/GATA3/KIT/LILRB2/ZAP70/CR1/APP/FCER1G/VCAM1/OSCAR/INHBA/ZFP36L1/CCR2/CA2/CCR1/BLNK/MAFB	64
GO:0042110	BP	GO:0042110	T cell activation	59/720	443/17913	4.25628e-16	2.86143e-13	2.31183e-13	CEACAM1/CLEC4D/CD160/CLEC4E/SOX4/RASGRP1/CD8A/LEF1/IL7R/TMEM131L/DUSP10/ARG1/SOCS5/CD2/ITK/BCL11B/CAMK4/CD27/CD3G/LCK/CCR7/CD24/IL4R/XCL1/CD3E/RORA/CLEC4A/IL18R1/ADA/CD3D/SOCS6/SPTA1/RAB27A/PAG1/NKX2-3/PTPN22/TWSG1/GSN/RIPK2/PRDX2/CHD7/SLC11A1/VNN1/GATA3/KIT/LILRB2/ZAP70/CR1/TNFSF8/CLC/NOD2/CCL5/LGALS3/VCAM1/ZFP36L1/JAML/CCR2/FGL2/MAFB	59
GO:0002694	BP	GO:0002694	regulation of leukocyte activation	60/720	492/17913	1.40518e-14	8.26594e-12	6.67828e-12	CD177/CEACAM1/CLEC4D/CD160/RASGRP1/IL7R/TMEM131L/DUSP10/ARG1/SOCS5/CD2/NFAM1/NR1H3/CAMK4/CD27/IKZF3/LRRK2/LCK/CCR7/CD24/ITGAM/IL4R/MNDA/XCL1/CD3E/RORA/ADA/MMP8/SOCS6/SPTA1/PAG1/FGR/PTPN22/C5AR1/TWSG1/GSN/RIPK2/PRDX2/GATA2/VNN1/GATA3/CST7/LILRB2/ZAP70/CR1/TNFSF8/APP/CLC/AHR/ADGRE2/FCER1G/NOD2/CCL5/LGALS3/VCAM1/PTAFR/INHBA/ZFP36L1/CCR2/SNCA	60
GO:0030098	BP	GO:0030098	lymphocyte differentiation	47/720	325/17913	2.10062e-14	1.09839e-11	8.87421e-12	CLEC4D/FLT3/MS4A1/C17orf99/CLEC4E/SOX4/RASGRP1/LEF1/IL7R/TMEM131L/DUSP10/SOCS5/CD2/NFAM1/BCL11B/CAMK4/CD27/IKZF3/LCK/CCR7/PTPRJ/IL4R/ADGRG3/CD3E/RORA/IL18R1/ADA/CD3D/HHEX/NKX2-3/PTPN22/RIPK2/PLCL2/PRDX2/CHD7/VNN1/GATA3/KIT/LILRB2/ZAP70/CR1/VCAM1/INHBA/ZFP36L1/CCR2/BLNK/MAFB	47
GO:0042742	BP	GO:0042742	defense response to bacterium	40/720	245/17913	3.31213e-14	1.55869e-11	1.25931e-11	CAMP/LCN2/CEBPE/CLEC4D/PGLYRP1/HP/HIST1H2BK/FPR2/CD160/CLEC4E/NLRC4/ANXA3/SLPI/S100A12/LTF/H2BFS/HIST1H2BC/GNLY/DEFA4/HIST1H2BE/FGR/C5AR1/RIPK2/HIST2H2BE/PPBP/SLC11A1/S100A9/ELANE/RNASE3/CTSG/STAB1/TNFSF8/PRG2/JCHAIN/NOD2/AZU1/S100A8/MPEG1/LYST/CD36	40
GO:0006959	BP	GO:0006959	humoral immune response	41/720	276/17913	4.0765e-13	1.744e-10	1.40902e-10	CAMP/LCN2/PGLYRP1/HIST1H2BK/POU2AF1/MS4A1/PAX5/SLPI/S100A12/LTF/CCR7/H2BFS/HIST1H2BC/GNLY/DEFA4/PF4/HIST1H2BE/C5AR1/SERPING1/PRTN3/HIST2H2BE/BST1/FCN1/CR1L/CD59/IGKC/IGLC1/CFD/SLC11A1/S100A9/ELANE/GATA3/RNASE3/CTSG/CR1/JCHAIN/C3AR1/AZU1/CCR2/S100A8/BLNK	41
GO:0032760	BP	GO:0032760	positive regulation of tumor necrosis factor production	21/720	78/17913	2.30477e-12	9.03854e-10	7.30248e-10	ORM1/RASGRP1/CD2/LRRK2/PTPRJ/CYBB/MMP8/PF4/LILRA5/RIPK2/C1QTNF4/APP/CD14/FCER1G/NOD2/PTAFR/LILRA2/AZU1/CCR2/LY96/CD36	21
GO:0001819	BP	GO:0001819	positive regulation of cytokine production	52/720	446/17913	4.98698e-12	1.72389e-09	1.39278e-09	ORM1/CD160/CLEC4E/PRG3/RASGRP1/CD2/NFAM1/LRRK2/CCR7/PTPRJ/CYBB/LTB/IL4R/CLEC5A/XCL1/NLRP12/CD3E/RORA/IL18R1/MMP8/IL1R1/PF4/FFAR2/FGR/LILRA5/PTPN22/C5AR1/RIPK2/FCN1/TLR8/CD34/C1QTNF4/SLC11A1/EPX/ELANE/GATA3/IGHD/LILRB2/APP/CD14/FCER1G/NOD2/PLCB1/C3AR1/PTAFR/LILRA2/AZU1/CCR2/LY96/CD36/SULF2/PTGS2	52
GO:1903557	BP	GO:1903557	positive regulation of tumor necrosis factor superfamily cytokine production	21/720	81/17913	5.12844e-12	1.72389e-09	1.39278e-09	ORM1/RASGRP1/CD2/LRRK2/PTPRJ/CYBB/MMP8/PF4/LILRA5/RIPK2/C1QTNF4/APP/CD14/FCER1G/NOD2/PTAFR/LILRA2/AZU1/CCR2/LY96/CD36	21
GO:0098542	BP	GO:0098542	defense response to other organism	54/720	481/17913	8.4594e-12	2.654e-09	2.14424e-09	CAMP/LCN2/CEBPE/CLEC4D/PGLYRP1/HP/HIST1H2BK/FPR2/CD160/CLEC4E/PPM1B/NLRC4/ANXA3/SLPI/ARG1/S100A12/LTF/IL4R/H2BFS/NLRC5/HIST1H2BC/GNLY/PRF1/DEFA4/PF4/HIST1H2BE/FGR/ISG20/C5AR1/RIPK2/HIST2H2BE/PMAIP1/IRF2/TLR8/APOBEC3B/PPBP/SLC11A1/EPX/S100A9/ELANE/RNASE3/CTSG/STAB1/TNFSF8/PRG2/JCHAIN/NOD2/AZU1/S100A8/MPEG1/LYST/FGL2/CD36/MPO	54
GO:0030217	BP	GO:0030217	T cell differentiation	35/720	234/17913	1.79224e-11	5.27144e-09	4.25894e-09	CLEC4D/CLEC4E/SOX4/RASGRP1/LEF1/IL7R/TMEM131L/DUSP10/SOCS5/CD2/BCL11B/CAMK4/CD27/LCK/CCR7/IL4R/CD3E/RORA/IL18R1/ADA/CD3D/NKX2-3/PTPN22/RIPK2/PRDX2/CHD7/VNN1/GATA3/KIT/LILRB2/ZAP70/CR1/ZFP36L1/CCR2/MAFB	35
GO:0001906	BP	GO:0001906	cell killing	28/720	156/17913	2.40507e-11	6.6578e-09	5.37902e-09	CAMP/CEACAM1/IL18RAP/PGLYRP1/HIST1H2BK/CD160/RASGRP1/IL7R/ARG1/S100A12/SLAMF7/LTF/ITGAM/GZMB/XCL1/GNLY/PRF1/DEFA4/RAB27A/PF4/CR1L/CD59/ELANE/CTSG/SERPINB9/CTSH/AZU1/LYST	28
GO:0019730	BP	GO:0019730	antimicrobial humoral response	23/720	106/17913	2.67853e-11	7.00286e-09	5.6578e-09	CAMP/LCN2/PGLYRP1/HIST1H2BK/SLPI/S100A12/LTF/H2BFS/HIST1H2BC/GNLY/DEFA4/PF4/HIST1H2BE/PRTN3/HIST2H2BE/SLC11A1/S100A9/ELANE/RNASE3/CTSG/JCHAIN/AZU1/S100A8	23
GO:0048872	BP	GO:0048872	homeostasis of number of cells	35/720	241/17913	4.18026e-11	1.03538e-08	8.36516e-09	FLT3/AMPD3/CXCR2/IL7R/CCR7/TRIM10/SOX6/HOXA5/ADA/ETS1/HOXB6/SPTA1/TAL1/NKX2-3/KLF1/PMAIP1/PRDX2/SLC40A1/RHAG/TGFBR3/VEGFA/EPB42/GATA2/SLC4A1/GATA3/KIT/CCNB2/CCN3/FCER1G/INHBA/ZFP36L1/ALAS2/CCR2/BPGM/MAFB	35
GO:0032680	BP	GO:0032680	regulation of tumor necrosis factor production	27/720	151/17913	5.98778e-11	1.40893e-08	1.13831e-08	ORM1/RASGRP1/CD2/LRRK2/LTF/PTPRJ/CYBB/ANGPT1/CLEC4A/MMP8/PF4/LILRA5/PTPN22/RIPK2/CD34/C1QTNF4/APP/CD14/FCER1G/NOD2/PTAFR/LILRA2/AZU1/CCR2/LY96/CD36/CX3CR1	27
GO:0002683	BP	GO:0002683	negative regulation of immune system process	50/720	451/17913	8.10116e-11	1.81543e-08	1.46674e-08	CEACAM1/CXCR2/CD160/PVRIG/PPM1B/PADI2/IL7R/TMEM131L/DUSP10/ARG1/SOCS5/NR1H3/LTF/MEIS1/PTPRJ/HOXA7/IL4R/MNDA/ANGPT1/XCL1/HOXA5/ADA/NLRC5/SOCS6/GPR171/TAL1/PF4/PTPN22/TWSG1/SERPING1/PLCL2/PRDX2/CD59/GATA2/CST7/LILRB2/CR1/SERPINB9/CD14/CCN3/FCER1G/PLCB1/LGALS3/INHBA/ZFP36L1/LILRA2/CCR2/LY96/FGL2/MAFB	50
GO:0032640	BP	GO:0032640	tumor necrosis factor production	27/720	155/17913	1.11496e-10	2.2813e-08	1.84312e-08	ORM1/RASGRP1/CD2/LRRK2/LTF/PTPRJ/CYBB/ANGPT1/CLEC4A/MMP8/PF4/LILRA5/PTPN22/RIPK2/CD34/C1QTNF4/APP/CD14/FCER1G/NOD2/PTAFR/LILRA2/AZU1/CCR2/LY96/CD36/CX3CR1	27
GO:1903555	BP	GO:1903555	regulation of tumor necrosis factor superfamily cytokine production	27/720	155/17913	1.11496e-10	2.2813e-08	1.84312e-08	ORM1/RASGRP1/CD2/LRRK2/LTF/PTPRJ/CYBB/ANGPT1/CLEC4A/MMP8/PF4/LILRA5/PTPN22/RIPK2/CD34/C1QTNF4/APP/CD14/FCER1G/NOD2/PTAFR/LILRA2/AZU1/CCR2/LY96/CD36/CX3CR1	27
GO:0097529	BP	GO:0097529	myeloid leukocyte migration	28/720	170/17913	1.96173e-10	3.84662e-08	3.10779e-08	CD177/CXCR2/FPR2/S100A12/CCR7/XCL1/IL1R1/C5AR1/DYSF/PRTN3/BST1/EPX/S100A9/KIT/CCN3/ADGRE2/CXCL3/PLCB1/CCL5/LGALS3/C3AR1/AZU1/JAML/CCR2/S100A8/CCR1/CCL23/CX3CR1	28
GO:0050663	BP	GO:0050663	cytokine secretion	33/720	230/17913	2.09467e-10	3.84945e-08	3.11007e-08	ORM1/CHI3L1/CD160/CLEC4E/RASGRP1/NLRC4/CD2/S100A12/LRRK2/CCR7/IL4R/CLEC5A/ANGPT1/NLRP12/MMP8/FFAR2/FGR/LILRA5/PTPN22/DYSF/RIPK2/FCN1/IL1R2/TLR8/CD34/C1QTNF4/GATA3/IGHD/CARD16/CD14/NOD2/LILRA2/CD36	33
GO:0002768	BP	GO:0002768	immune response-regulating cell surface receptor signaling pathway	48/720	434/17913	2.12677e-10	3.84945e-08	3.11007e-08	CEACAM1/CLEC4D/MS4A1/FPR2/CD160/CLEC4E/PVRIG/PAX5/TRAC/NFAM1/ITK/CD247/CD3G/LCK/CMTM3/CCR7/CD24/PTPRJ/TRBC1/MNDA/CD3E/CLEC4A/ADA/CD3D/PAG1/FFAR2/CYFIP2/FGR/PTPN22/C5AR1/RIPK2/PLCL2/FCN1/PLEKHA1/IGKC/IGLC1/GATA3/KIT/ARPC5/LILRB2/ZAP70/FYB1/CR1/FCER1G/LGALS3/C3AR1/LILRA2/HCK	48
GO:0071706	BP	GO:0071706	tumor necrosis factor superfamily cytokine production	27/720	161/17913	2.72148e-10	4.74344e-08	3.83235e-08	ORM1/RASGRP1/CD2/LRRK2/LTF/PTPRJ/CYBB/ANGPT1/CLEC4A/MMP8/PF4/LILRA5/PTPN22/RIPK2/CD34/C1QTNF4/APP/CD14/FCER1G/NOD2/PTAFR/LILRA2/AZU1/CCR2/LY96/CD36/CX3CR1	27
GO:0007159	BP	GO:0007159	leukocyte cell-cell adhesion	40/720	328/17913	4.01012e-10	6.73987e-08	5.44532e-08	CD177/CEACAM1/CD160/RASGRP1/IL7R/TMEM131L/DUSP10/ARG1/SOCS5/CD27/LCK/CCR7/CD24/IL4R/XCL1/CD3E/ADA/ETS1/SOCS6/ITGA5/SPTA1/PTPN22/TWSG1/ADD2/RIPK2/PRDX2/VNN1/S100A9/ELANE/GATA3/LILRB2/ZAP70/NOD2/CCL5/LGALS3/VCAM1/PTAFR/CCR2/S100A8/CX3CR1	40
GO:0050715	BP	GO:0050715	positive regulation of cytokine secretion	24/720	132/17913	4.8771e-10	7.91436e-08	6.39423e-08	ORM1/CD160/CLEC4E/RASGRP1/CD2/LRRK2/IL4R/CLEC5A/NLRP12/MMP8/FFAR2/FGR/LILRA5/PTPN22/RIPK2/FCN1/TLR8/CD34/C1QTNF4/GATA3/IGHD/CD14/NOD2/LILRA2	24
GO:0050863	BP	GO:0050863	regulation of T cell activation	38/720	307/17913	7.22219e-10	1.13292e-07	9.15318e-08	CEACAM1/CD160/RASGRP1/IL7R/TMEM131L/DUSP10/ARG1/SOCS5/CD2/CAMK4/CD27/LCK/CCR7/CD24/IL4R/XCL1/CD3E/ADA/SOCS6/SPTA1/PAG1/PTPN22/TWSG1/GSN/RIPK2/PRDX2/VNN1/GATA3/LILRB2/ZAP70/CR1/TNFSF8/CLC/NOD2/CCL5/LGALS3/VCAM1/CCR2	38
GO:0002237	BP	GO:0002237	response to molecule of bacterial origin	38/720	309/17913	8.70477e-10	1.32144e-07	1.06763e-07	LCN2/CEBPE/GJB6/DUSP10/SLPI/ARG1/NR1H3/TFPI/LTF/CCR7/CD24/SCARB1/PTPN22/C5AR1/RIPK2/PRDX2/STAR/ALAD/SLC11A1/ELANE/LILRB2/CTSG/CARD16/CD14/NOD2/CCL5/VCAM1/CXCL2/PTAFR/LILRA2/SNCA/S100A8/LY96/HCK/CD36/CX3CR1/MPO/PTGS2	38
GO:0002429	BP	GO:0002429	immune response-activating cell surface receptor signaling pathway	44/720	399/17913	1.3462e-09	1.97975e-07	1.5995e-07	CEACAM1/CLEC4D/MS4A1/CD160/CLEC4E/PVRIG/PAX5/TRAC/NFAM1/ITK/CD247/CD3G/LCK/CMTM3/CCR7/PTPRJ/TRBC1/MNDA/CD3E/CLEC4A/ADA/CD3D/PAG1/FFAR2/CYFIP2/FGR/PTPN22/C5AR1/RIPK2/PLCL2/FCN1/PLEKHA1/IGKC/IGLC1/GATA3/ARPC5/ZAP70/FYB1/CR1/FCER1G/LGALS3/C3AR1/LILRA2/HCK	44
GO:0051249	BP	GO:0051249	regulation of lymphocyte activation	44/720	401/17913	1.57445e-09	2.24525e-07	1.814e-07	CEACAM1/CD160/RASGRP1/IL7R/TMEM131L/DUSP10/ARG1/SOCS5/CD2/NFAM1/CAMK4/CD27/IKZF3/LCK/CCR7/CD24/IL4R/MNDA/XCL1/CD3E/ADA/SOCS6/SPTA1/PAG1/PTPN22/TWSG1/GSN/RIPK2/PRDX2/VNN1/GATA3/LILRB2/ZAP70/CR1/TNFSF8/CLC/AHR/NOD2/CCL5/LGALS3/VCAM1/INHBA/ZFP36L1/CCR2	44
GO:0002385	BP	GO:0002385	mucosal immune response	12/720	33/17913	2.64839e-09	3.57352e-07	2.88715e-07	CAMP/HIST1H2BK/CD160/C17orf99/LTF/XCL1/H2BFS/HIST1H2BC/FFAR2/HIST1H2BE/HIST2H2BE/RNASE3	12
GO:0061844	BP	GO:0061844	antimicrobial humoral immune response mediated by antimicrobial peptide	15/720	55/17913	2.65774e-09	3.57352e-07	2.88715e-07	CAMP/PGLYRP1/HIST1H2BK/S100A12/LTF/H2BFS/HIST1H2BC/GNLY/DEFA4/PF4/HIST1H2BE/HIST2H2BE/S100A9/ELANE/RNASE3	15
GO:0032496	BP	GO:0032496	response to lipopolysaccharide	36/720	295/17913	2.99364e-09	3.91336e-07	3.16171e-07	LCN2/CEBPE/GJB6/DUSP10/SLPI/ARG1/NR1H3/TFPI/LTF/CCR7/SCARB1/PTPN22/C5AR1/RIPK2/PRDX2/STAR/ALAD/SLC11A1/ELANE/LILRB2/CTSG/CARD16/CD14/NOD2/CCL5/VCAM1/PTAFR/LILRA2/SNCA/S100A8/LY96/HCK/CD36/CX3CR1/MPO/PTGS2	36
GO:0002262	BP	GO:0002262	myeloid cell homeostasis	24/720	145/17913	3.50618e-09	4.45948e-07	3.60294e-07	AMPD3/CXCR2/TRIM10/SOX6/HOXA5/ETS1/HOXB6/TAL1/KLF1/RHAG/TGFBR3/VEGFA/EPB42/GATA2/SLC4A1/GATA3/KIT/FCER1G/INHBA/ZFP36L1/ALAS2/CCR2/BPGM/MAFB	24
GO:0045785	BP	GO:0045785	positive regulation of cell adhesion	42/720	388/17913	5.58425e-09	6.91565e-07	5.58734e-07	OLFM4/ADAM19/CD160/RASGRP1/STX3/IL7R/DUSP10/SOCS5/CD27/LCK/CCR7/CEACAM6/CD24/PTPRJ/IL4R/ANGPT1/XCL1/JUP/CD3E/ADA/ETS1/ITGA5/SPTA1/DYSF/RIPK2/VEGFA/GCNT2/SPOCK2/TPM1/VNN1/ELANE/GATA3/LILRB2/ZAP70/NEDD9/NOD2/CCL5/VCAM1/PTAFR/AZU1/CCR2/CD36	42
GO:0022407	BP	GO:0022407	regulation of cell-cell adhesion	42/720	389/17913	6.02619e-09	7.2716e-07	5.87492e-07	CEACAM1/ADAM19/ALOX12/CD160/RASGRP1/IL7R/TMEM131L/DUSP10/ARG1/SOCS5/CD27/LCK/CCR7/CEACAM6/CD24/IL4R/CDH1/MINK1/XCL1/CD3E/ADA/ETS1/SOCS6/SPTA1/PTPN22/TWSG1/RIPK2/EPCAM/PRDX2/GCNT2/VNN1/ELANE/GATA3/LILRB2/ZAP70/NOD2/CCL5/LGALS3/VCAM1/PTAFR/CCR2/IL1RN	42
GO:0050867	BP	GO:0050867	positive regulation of cell activation	37/720	319/17913	7.28357e-09	8.56912e-07	6.92323e-07	CD177/CAPN3/CLEC4D/CD160/RASGRP1/IL7R/DUSP10/SOCS5/CD2/CD27/LRRK2/LCK/CCR7/CD24/ITGAM/IL4R/XCL1/CD3E/ADA/MMP8/SPTA1/FGR/LILRA5/RIPK2/GATA2/VNN1/GATA3/LILRB2/ZAP70/APP/FCER1G/NOD2/CCL5/VCAM1/PTAFR/LILRA2/CCR2	37
GO:0002251	BP	GO:0002251	organ or tissue specific immune response	12/720	36/17913	8.36018e-09	9.59586e-07	7.75276e-07	CAMP/HIST1H2BK/CD160/C17orf99/LTF/XCL1/H2BFS/HIST1H2BC/FFAR2/HIST1H2BE/HIST2H2BE/RNASE3	12
GO:0051047	BP	GO:0051047	positive regulation of secretion	43/720	409/17913	8.80681e-09	9.86782e-07	7.97248e-07	ORM1/CD177/CYP4F2/RETN/CD160/CLEC4E/SOX4/RASGRP1/WLS/CD2/LRRK2/NADK/ITGAM/IL4R/CLEC5A/NLRP12/MCU/NMU/MMP8/MYH10/RAB27A/FFAR2/AQP1/FGR/LILRA5/PTPN22/RIPK2/FCN1/TLR8/CD34/C1QTNF4/GATA2/GATA3/IGHD/CD14/TFR2/FCER1G/NOD2/PTAFR/INHBA/LILRA2/SNCA/S100A8	43
GO:0030595	BP	GO:0030595	leukocyte chemotaxis	27/720	188/17913	9.08704e-09	9.94503e-07	8.03486e-07	CXCR2/FPR2/PADI2/S100A12/CCR7/IL16/XCL1/PF4/FFAR2/C5AR1/DYSF/BST1/S100A9/KIT/CCN3/ADGRE2/CXCL3/CCL5/LGALS3/C3AR1/AZU1/JAML/CCR2/S100A8/CCR1/CCL23/LYST	27
GO:0050707	BP	GO:0050707	regulation of cytokine secretion	28/720	201/17913	9.61472e-09	1.02834e-06	8.30822e-07	ORM1/CD160/CLEC4E/RASGRP1/CD2/LRRK2/CCR7/IL4R/CLEC5A/ANGPT1/NLRP12/MMP8/FFAR2/FGR/LILRA5/PTPN22/RIPK2/FCN1/IL1R2/TLR8/CD34/C1QTNF4/GATA3/IGHD/CARD16/CD14/NOD2/LILRA2	28
GO:1902105	BP	GO:1902105	regulation of leukocyte differentiation	33/720	267/17913	9.96538e-09	1.0417e-06	8.41614e-07	CEACAM1/RASGRP1/LEF1/IL7R/TMEM131L/DUSP10/SOCS5/CD2/NFAM1/CAMK4/CD27/IKZF3/LTF/HOXA7/IL4R/ADA/TAL1/PF4/KLF10/RIPK2/PRDX2/GATA2/VNN1/GATA3/LILRB2/ZAP70/CR1/INHBA/ZFP36L1/CCR2/CA2/CCR1/MAFB	33
GO:0030099	BP	GO:0030099	myeloid cell differentiation	43/720	411/17913	1.01823e-08	1.0417e-06	8.41614e-07	MMP9/CEBPE/CEACAM1/LEF1/CAMK4/LTF/CCR7/MEIS1/HOXA7/CLEC5A/TRIM10/SOX6/HOXA5/ETS1/GPR171/TAL1/PF4/NKX2-3/KLF10/ACTN1/PRTN3/KLF1/TSPAN2/KAT2B/RHAG/TGFBR3/VEGFA/EPB42/GATA2/SLC4A1/GATA3/KIT/APP/FCER1G/LGALS3/OSCAR/INHBA/ZFP36L1/ALAS2/CA2/CCR1/BPGM/MAFB	43
GO:0019731	BP	GO:0019731	antibacterial humoral response	13/720	44/17913	1.05224e-08	1.05359e-06	8.5122e-07	CAMP/HIST1H2BK/SLPI/LTF/H2BFS/HIST1H2BC/DEFA4/HIST1H2BE/HIST2H2BE/ELANE/RNASE3/CTSG/JCHAIN	13
GO:0034101	BP	GO:0034101	erythrocyte homeostasis	21/720	120/17913	1.20403e-08	1.18045e-06	9.53721e-07	AMPD3/TRIM10/SOX6/HOXA5/ETS1/HOXB6/TAL1/KLF1/RHAG/TGFBR3/VEGFA/EPB42/GATA2/SLC4A1/GATA3/KIT/INHBA/ZFP36L1/ALAS2/BPGM/MAFB	21
GO:0006968	BP	GO:0006968	cellular defense response	14/720	53/17913	1.42061e-08	1.36436e-06	1.1023e-06	CXCR2/ITK/CLEC5A/MNDA/GNLY/PRF1/FCMR/C5AR1/NCF2/LILRB2/CCR2/LY96/LGALS3BP/CX3CR1	14
GO:0097530	BP	GO:0097530	granulocyte migration	19/720	100/17913	1.478e-08	1.39109e-06	1.1239e-06	CD177/CXCR2/S100A12/CCR7/XCL1/IL1R1/C5AR1/DYSF/PRTN3/BST1/EPX/S100A9/ADGRE2/CXCL3/CCL5/LGALS3/C3AR1/JAML/S100A8	19
GO:1990266	BP	GO:1990266	neutrophil migration	16/720	72/17913	1.97694e-08	1.82421e-06	1.47383e-06	CD177/CXCR2/S100A12/CCR7/XCL1/IL1R1/C5AR1/DYSF/PRTN3/BST1/S100A9/CXCL3/LGALS3/C3AR1/JAML/S100A8	16
GO:1903532	BP	GO:1903532	positive regulation of secretion by cell	40/720	381/17913	3.04617e-08	2.75679e-06	2.22728e-06	ORM1/CD177/RETN/CD160/CLEC4E/SOX4/RASGRP1/WLS/CD2/LRRK2/NADK/ITGAM/IL4R/CLEC5A/NLRP12/MCU/NMU/MMP8/MYH10/RAB27A/FFAR2/FGR/LILRA5/PTPN22/RIPK2/FCN1/TLR8/CD34/C1QTNF4/GATA2/GATA3/IGHD/CD14/TFR2/FCER1G/NOD2/PTAFR/INHBA/LILRA2/SNCA	40
GO:0060326	BP	GO:0060326	cell chemotaxis	31/720	253/17913	3.42128e-08	3.03449e-06	2.45165e-06	CXCR2/FPR2/LEF1/PADI2/S100A12/CCR7/IL16/XCL1/PF4/FFAR2/C5AR1/TIAM1/DYSF/BST1/VEGFA/S100A9/KIT/CCN3/ADGRE2/CXCL3/CCL5/LGALS3/VCAM1/C3AR1/AZU1/JAML/CCR2/S100A8/CCR1/CCL23/LYST	31
GO:1903037	BP	GO:1903037	regulation of leukocyte cell-cell adhesion	34/720	295/17913	3.48199e-08	3.03449e-06	2.45165e-06	CEACAM1/CD160/RASGRP1/IL7R/TMEM131L/DUSP10/ARG1/SOCS5/CD27/LCK/CCR7/CD24/IL4R/XCL1/CD3E/ADA/ETS1/SOCS6/SPTA1/PTPN22/TWSG1/RIPK2/PRDX2/VNN1/ELANE/GATA3/LILRB2/ZAP70/NOD2/CCL5/LGALS3/VCAM1/PTAFR/CCR2	34
GO:0050727	BP	GO:0050727	regulation of inflammatory response	46/720	479/17913	4.36371e-08	3.73375e-06	3.0166e-06	MMP9/PGLYRP1/FPR2/DUSP10/SOCS5/NR1H3/S100A12/LRRK2/CCR7/ITGAM/XCL1/NLRP12/RORA/ADA/MMP8/ETS1/IL1R1/PBK/FFAR2/C5orf30/LILRA5/C5AR1/SERPING1/TNFAIP6/BST1/CR1L/CD59/IL1R2/IGKC/IGLC1/S100A9/ELANE/GATA3/CST7/CR1/APP/CCN3/FCER1G/NOD2/CCL5/C3AR1/CCR2/SNCA/S100A8/HCK/PTGS2	46
GO:0001909	BP	GO:0001909	leukocyte mediated cytotoxicity	18/720	97/17913	5.18557e-08	4.35773e-06	3.52073e-06	CEACAM1/IL18RAP/CD160/RASGRP1/IL7R/ARG1/SLAMF7/ITGAM/GZMB/XCL1/PRF1/RAB27A/ELANE/CTSG/SERPINB9/CTSH/AZU1/LYST	18
GO:0002793	BP	GO:0002793	positive regulation of peptide secretion	32/720	275/17913	7.03209e-08	5.8058e-06	4.69066e-06	ORM1/CD160/CLEC4E/SOX4/RASGRP1/WLS/CD2/LRRK2/NADK/IL4R/CLEC5A/NLRP12/MCU/NMU/MMP8/MYH10/FFAR2/FGR/LILRA5/PTPN22/RIPK2/FCN1/TLR8/CD34/C1QTNF4/GATA3/IGHD/CD14/TFR2/NOD2/LILRA2/S100A8	32
GO:0002696	BP	GO:0002696	positive regulation of leukocyte activation	34/720	305/17913	7.90559e-08	6.41443e-06	5.18239e-06	CD177/CLEC4D/CD160/RASGRP1/IL7R/DUSP10/SOCS5/CD2/CD27/LRRK2/LCK/CCR7/CD24/ITGAM/IL4R/XCL1/CD3E/ADA/MMP8/SPTA1/FGR/RIPK2/GATA2/VNN1/GATA3/LILRB2/ZAP70/APP/FCER1G/NOD2/CCL5/VCAM1/PTAFR/CCR2	34
GO:0030218	BP	GO:0030218	erythrocyte differentiation	19/720	112/17913	9.96545e-08	7.94871e-06	6.42198e-06	TRIM10/SOX6/HOXA5/ETS1/TAL1/KLF1/RHAG/TGFBR3/VEGFA/EPB42/GATA2/SLC4A1/GATA3/KIT/INHBA/ZFP36L1/ALAS2/BPGM/MAFB	19
GO:0050851	BP	GO:0050851	antigen receptor-mediated signaling pathway	28/720	224/17913	1.02908e-07	8.07138e-06	6.52109e-06	CEACAM1/MS4A1/CD160/PVRIG/PAX5/TRAC/NFAM1/ITK/CD247/CD3G/LCK/CMTM3/CCR7/PTPRJ/TRBC1/MNDA/CD3E/ADA/CD3D/PAG1/PTPN22/RIPK2/PLCL2/PLEKHA1/GATA3/ZAP70/FYB1/LGALS3	28
GO:0002703	BP	GO:0002703	regulation of leukocyte mediated immunity	25/720	185/17913	1.08827e-07	8.39577e-06	6.78317e-06	CD177/CEACAM1/IL18RAP/CD160/C17orf99/RASGRP1/IL7R/ARG1/SH2D1B/ITGAM/IL4R/XCL1/IL18R1/IL1R1/FGR/GATA2/GATA3/CR1/SERPINB9/CLC/ADGRE2/FCER1G/NOD2/PTAFR/CCR2	25
GO:0002573	BP	GO:0002573	myeloid leukocyte differentiation	26/720	201/17913	1.47842e-07	1.12216e-05	9.06628e-06	MMP9/CEBPE/CEACAM1/LEF1/CAMK4/LTF/CCR7/HOXA7/TAL1/PF4/NKX2-3/KLF10/PRTN3/TSPAN2/VEGFA/GATA2/GATA3/KIT/APP/FCER1G/OSCAR/INHBA/ZFP36L1/CA2/CCR1/MAFB	26
GO:0050714	BP	GO:0050714	positive regulation of protein secretion	30/720	256/17913	1.54137e-07	1.15138e-05	9.30229e-06	ORM1/CD160/CLEC4E/SOX4/RASGRP1/WLS/CD2/LRRK2/NADK/IL4R/CLEC5A/NLRP12/MCU/NMU/MMP8/MYH10/FFAR2/FGR/LILRA5/PTPN22/RIPK2/FCN1/TLR8/CD34/C1QTNF4/GATA3/IGHD/CD14/NOD2/LILRA2	30
GO:0032609	BP	GO:0032609	interferon-gamma production	18/720	105/17913	1.83097e-07	1.34633e-05	1.08774e-05	IL18RAP/CD160/RASGRP1/CD2/ITK/CCR7/XCL1/CD3E/IL18R1/IL1R1/PTPN22/RIPK2/TLR8/SLC11A1/GATA3/CD14/INHBA/CCR2	18
GO:0002697	BP	GO:0002697	regulation of immune effector process	42/720	441/17913	2.13653e-07	1.54684e-05	1.24974e-05	CD177/CEACAM1/IL18RAP/CD160/C17orf99/PPM1B/RASGRP1/IL7R/DUSP10/ARG1/SOCS5/SH2D1B/PTPRJ/ITGAM/IL4R/ANGPT1/XCL1/IL18R1/IL1R1/FFAR2/FGR/C5AR1/SERPING1/RIPK2/CR1L/CD59/IGKC/IGLC1/GATA2/GATA3/CR1/SERPINB9/CLC/ADGRE2/FCER1G/NOD2/LGALS3/C3AR1/PTAFR/CCR2/FGL2/CD36	42
GO:0050830	BP	GO:0050830	defense response to Gram-positive bacterium	16/720	86/17913	2.7469e-07	1.95862e-05	1.58242e-05	CAMP/PGLYRP1/HIST1H2BK/H2BFS/HIST1H2BC/DEFA4/HIST1H2BE/FGR/C5AR1/RIPK2/HIST2H2BE/RNASE3/CTSG/TNFSF8/MPEG1/CD36	16
GO:1903708	BP	GO:1903708	positive regulation of hemopoiesis	24/720	182/17913	3.09413e-07	2.17328e-05	1.75585e-05	RASGRP1/LEF1/IL7R/DUSP10/SOCS5/CD27/IL4R/HOXA5/ADA/ETS1/TAL1/PF4/KLF10/RIPK2/GATA2/VNN1/GATA3/LILRB2/ZAP70/INHBA/ZFP36L1/FOXC1/CA2/CCR1	24
GO:0022409	BP	GO:0022409	positive regulation of cell-cell adhesion	29/720	251/17913	3.35218e-07	2.31991e-05	1.87432e-05	ADAM19/CD160/RASGRP1/IL7R/DUSP10/SOCS5/CD27/LCK/CCR7/CEACAM6/CD24/IL4R/XCL1/CD3E/ADA/ETS1/SPTA1/RIPK2/GCNT2/VNN1/ELANE/GATA3/LILRB2/ZAP70/NOD2/CCL5/VCAM1/PTAFR/CCR2	29
GO:0002699	BP	GO:0002699	positive regulation of immune effector process	25/720	198/17913	4.07841e-07	2.78159e-05	2.24732e-05	CD177/IL18RAP/CD160/C17orf99/RASGRP1/ARG1/SOCS5/SH2D1B/PTPRJ/ITGAM/IL4R/XCL1/IL18R1/IL1R1/FFAR2/FGR/RIPK2/GATA2/GATA3/ADGRE2/FCER1G/NOD2/PTAFR/CCR2/CD36	25
GO:0045123	BP	GO:0045123	cellular extravasation	13/720	59/17913	4.70002e-07	3.15976e-05	2.55286e-05	CD177/IL1R1/ADD2/PRTN3/BST1/ELANE/PLCB1/VCAM1/PTAFR/AZU1/JAML/CCR2/CX3CR1	13
GO:0070661	BP	GO:0070661	leukocyte proliferation	30/720	270/17913	4.91743e-07	3.25936e-05	2.63332e-05	FLT3/MS4A1/IL7R/TMEM131L/ARG1/IKZF3/CD24/MNDA/XCL1/CD3E/ADA/SPTA1/HHEX/PTPN22/TWSG1/RIPK2/PLCL2/PRDX2/SLC11A1/KIT/LILRB2/ZAP70/NPR3/TNFSF8/CLC/AHR/CCL5/LGALS3/VCAM1/CCR2	30
GO:0033077	BP	GO:0033077	T cell differentiation in thymus	14/720	69/17913	5.03291e-07	3.28957e-05	2.65773e-05	RASGRP1/IL7R/TMEM131L/BCL11B/CAMK4/CCR7/CD3E/ADA/CD3D/VNN1/GATA3/ZAP70/ZFP36L1/MAFB	14
GO:1903039	BP	GO:1903039	positive regulation of leukocyte cell-cell adhesion	26/720	214/17913	5.12451e-07	3.30355e-05	2.66903e-05	CD160/RASGRP1/IL7R/DUSP10/SOCS5/CD27/LCK/CCR7/CD24/IL4R/XCL1/CD3E/ADA/ETS1/SPTA1/RIPK2/VNN1/ELANE/GATA3/LILRB2/ZAP70/NOD2/CCL5/VCAM1/PTAFR/CCR2	26
GO:0032103	BP	GO:0032103	positive regulation of response to external stimulus	33/720	315/17913	5.1957e-07	3.30418e-05	2.66954e-05	CXCR2/FPR2/STX3/ARG1/S100A12/LRRK2/CCR7/ITGAM/IL16/XCL1/NLRP12/MMP8/ETS1/FFAR2/LILRA5/C5AR1/TIAM1/DYSF/RIPK2/VEGFA/S100A9/APP/FCER1G/NOD2/CCL5/C3AR1/AZU1/CCR2/SNCA/S100A8/LY96/CCR1/PTGS2	33
GO:0045730	BP	GO:0045730	respiratory burst	10/720	34/17913	5.64506e-07	3.44411e-05	2.78259e-05	DUSP10/CD24/CYBB/PRDX2/NCF2/NCF4/SLC11A1/JCHAIN/HCK/MPO	10
GO:0030593	BP	GO:0030593	neutrophil chemotaxis	13/720	60/17913	5.78165e-07	3.44411e-05	2.78259e-05	CXCR2/S100A12/CCR7/XCL1/C5AR1/DYSF/BST1/S100A9/CXCL3/LGALS3/C3AR1/JAML/S100A8	13
GO:0031640	BP	GO:0031640	killing of cells of other organism	13/720	60/17913	5.78165e-07	3.44411e-05	2.78259e-05	CAMP/PGLYRP1/HIST1H2BK/ARG1/S100A12/LTF/GNLY/PRF1/DEFA4/PF4/ELANE/CTSG/AZU1	13
GO:0044364	BP	GO:0044364	disruption of cells of other organism	13/720	60/17913	5.78165e-07	3.44411e-05	2.78259e-05	CAMP/PGLYRP1/HIST1H2BK/ARG1/S100A12/LTF/GNLY/PRF1/DEFA4/PF4/ELANE/CTSG/AZU1	13
GO:0050701	BP	GO:0050701	interleukin-1 secretion	13/720	60/17913	5.78165e-07	3.44411e-05	2.78259e-05	ORM1/NLRC4/CCR7/NLRP12/LILRA5/RIPK2/IL1R2/TLR8/IGHD/CARD16/NOD2/LILRA2/CD36	13
GO:0071222	BP	GO:0071222	cellular response to lipopolysaccharide	23/720	176/17913	6.39669e-07	3.76285e-05	3.04011e-05	LCN2/CEBPE/ARG1/NR1H3/TFPI/LTF/SCARB1/PTPN22/RIPK2/PRDX2/STAR/LILRB2/CTSG/CARD16/CD14/NOD2/CCL5/PTAFR/LILRA2/LY96/HCK/CD36/CX3CR1	23
GO:0045619	BP	GO:0045619	regulation of lymphocyte differentiation	22/720	164/17913	7.11247e-07	4.13225e-05	3.33856e-05	RASGRP1/IL7R/TMEM131L/DUSP10/SOCS5/CD2/NFAM1/CAMK4/CD27/IKZF3/IL4R/ADA/RIPK2/PRDX2/VNN1/GATA3/LILRB2/ZAP70/CR1/INHBA/ZFP36L1/CCR2	22
GO:0032649	BP	GO:0032649	regulation of interferon-gamma production	16/720	93/17913	8.32665e-07	4.74793e-05	3.83598e-05	CD160/RASGRP1/CD2/CCR7/XCL1/CD3E/IL18R1/IL1R1/PTPN22/RIPK2/TLR8/SLC11A1/GATA3/CD14/INHBA/CCR2	16
GO:0002227	BP	GO:0002227	innate immune response in mucosa	8/720	21/17913	8.37396e-07	4.74793e-05	3.83598e-05	CAMP/HIST1H2BK/LTF/H2BFS/HIST1H2BC/HIST1H2BE/HIST2H2BE/RNASE3	8
GO:0002449	BP	GO:0002449	lymphocyte mediated immunity	31/720	293/17913	9.27188e-07	5.15777e-05	4.1671e-05	CEACAM1/IL18RAP/CD160/C17orf99/RASGRP1/IL7R/ARG1/SLAMF7/CD27/SH2D1B/IL4R/GZMB/XCL1/IL18R1/IL1R1/PRF1/RAB27A/SERPING1/TLR8/IGKC/IGLC1/SLC11A1/GATA3/CR1/SERPINB9/CLC/FCER1G/CTSH/CCR2/LYST/FGL2	31
GO:0009636	BP	GO:0009636	response to toxic substance	44/720	499/17913	9.31598e-07	5.15777e-05	4.1671e-05	LCN2/IL18RAP/IPCEF1/HP/ARG1/CD27/LRRK2/CYBB/CDH1/ADA/ALOX5AP/ETS1/CPOX/CA3/CDK1/AQP1/DNMT3B/GSN/HBM/PRDX2/KIF1B/STAR/PLEKHA1/ALAD/CCNB1/ECT2/PRXL2C/EPX/S100A9/GATA3/CD14/AHR/HBD/MARC1/CCL5/VCAM1/CES1/HBQ1/EPS8/S100A8/CD36/AREG/MPO/PTGS2	44
GO:0002705	BP	GO:0002705	positive regulation of leukocyte mediated immunity	18/720	117/17913	9.66784e-07	5.29033e-05	4.2742e-05	CD177/IL18RAP/CD160/C17orf99/RASGRP1/ARG1/SH2D1B/ITGAM/IL4R/XCL1/IL18R1/IL1R1/FGR/GATA2/GATA3/FCER1G/NOD2/PTAFR	18
GO:0051222	BP	GO:0051222	positive regulation of protein transport	38/720	403/17913	1.03727e-06	5.5422e-05	4.4777e-05	ORM1/CD160/CLEC4E/SOX4/RASGRP1/STOM/WLS/CD2/CNST/LRRK2/NADK/ITGAM/IL4R/CLEC5A/CDH1/NLRP12/MCU/JUP/NMU/MMP8/MYH10/FFAR2/FGR/LILRA5/PTPN22/RIPK2/FCN1/TLR8/CD34/C1QTNF4/ECT2/GATA3/IGHD/CD14/NOD2/LILRA2/RHOU/PTGS2	38
GO:2000116	BP	GO:2000116	regulation of cysteine-type endopeptidase activity	26/720	222/17913	1.04242e-06	5.5422e-05	4.4777e-05	MMP9/ALOX12/LEF1/NLRC4/CD27/LCK/LTF/NLRP12/AQP1/CYFIP2/GSN/RIPK2/PMAIP1/APAF1/VEGFA/TNFAIP8/S100A9/CST7/CASP8AP2/SERPINB9/CARD16/ASPH/CTSH/SNCA/S100A8/PTGS2	26
GO:0050854	BP	GO:0050854	regulation of antigen receptor-mediated signaling pathway	13/720	63/17913	1.04814e-06	5.5422e-05	4.4777e-05	CEACAM1/CD160/PVRIG/PAX5/NFAM1/LCK/CMTM3/CCR7/PTPRJ/ADA/PTPN22/PLCL2/LGALS3	13
GO:0071621	BP	GO:0071621	granulocyte chemotaxis	15/720	84/17913	1.11869e-06	5.84951e-05	4.72597e-05	CXCR2/S100A12/CCR7/XCL1/C5AR1/DYSF/BST1/S100A9/ADGRE2/CXCL3/CCL5/LGALS3/C3AR1/JAML/S100A8	15
GO:0008608	BP	GO:0008608	attachment of spindle microtubules to kinetochore	9/720	29/17913	1.26505e-06	6.5379e-05	5.28215e-05	KNL1/CENPE/RACGAP1/AURKB/KIF2C/NEK2/CCNB1/NDC80/ECT2	9
GO:0071219	BP	GO:0071219	cellular response to molecule of bacterial origin	23/720	183/17913	1.27813e-06	6.5379e-05	5.28215e-05	LCN2/CEBPE/ARG1/NR1H3/TFPI/LTF/SCARB1/PTPN22/RIPK2/PRDX2/STAR/LILRB2/CTSG/CARD16/CD14/NOD2/CCL5/PTAFR/LILRA2/LY96/HCK/CD36/CX3CR1	23
GO:0042116	BP	GO:0042116	macrophage activation	16/720	96/17913	1.29431e-06	6.5495e-05	5.29152e-05	FPR2/NR1H3/LRRK2/ITGAM/IL4R/RORA/MMP8/C5AR1/DYSF/TLR8/SLC11A1/CST7/APP/AZU1/CD93/SNCA	16
GO:1904951	BP	GO:1904951	positive regulation of establishment of protein localization	40/720	440/17913	1.3676e-06	6.84675e-05	5.53167e-05	ORM1/CD160/CLEC4E/SOX4/RASGRP1/STOM/WLS/CD2/CNST/LRRK2/NADK/ITGAM/IL4R/CLEC5A/GZMB/CDH1/NLRP12/MCU/JUP/NMU/MMP8/MYH10/FFAR2/FGR/LILRA5/PTPN22/RIPK2/PMAIP1/FCN1/TLR8/CD34/C1QTNF4/ECT2/GATA3/IGHD/CD14/NOD2/LILRA2/RHOU/PTGS2	40
GO:0032612	BP	GO:0032612	interleukin-1 production	17/720	108/17913	1.38984e-06	6.88485e-05	5.56246e-05	ORM1/CEACAM1/NLRC4/CCR7/NLRP12/LILRA5/RIPK2/IL1R2/TLR8/IGHD/CARD16/APP/NOD2/LILRA2/AZU1/CD36/CX3CR1	17
GO:0042089	BP	GO:0042089	cytokine biosynthetic process	18/720	120/17913	1.41275e-06	6.92542e-05	5.59523e-05	CEBPE/PRG3/CYBB/LTB/NLRP12/CD3E/TRIB2/IGF2BP2/TLR8/ELANE/GATA3/IGF2BP3/APP/PTAFR/INHBA/AZU1/CCR2/CX3CR1	18
GO:0031663	BP	GO:0031663	lipopolysaccharide-mediated signaling pathway	12/720	55/17913	1.45219e-06	7.04537e-05	5.69215e-05	LTF/SCARB1/PTPN22/RIPK2/PRDX2/CARD16/CCL5/PTAFR/LILRA2/LY96/HCK/CD36	12
GO:0042107	BP	GO:0042107	cytokine metabolic process	18/720	121/17913	1.59845e-06	7.63013e-05	6.16459e-05	CEBPE/PRG3/CYBB/LTB/NLRP12/CD3E/TRIB2/IGF2BP2/TLR8/ELANE/GATA3/IGF2BP3/APP/PTAFR/INHBA/AZU1/CCR2/CX3CR1	18
GO:0019755	BP	GO:0019755	one-carbon compound transport	6/720	11/17913	1.60515e-06	7.63013e-05	6.16459e-05	AQP3/AQP1/RHAG/SLC14A1/AQP9/CA2	6
GO:0002685	BP	GO:0002685	regulation of leukocyte migration	23/720	186/17913	1.69925e-06	7.99665e-05	6.46071e-05	CXCR2/FPR2/PADI2/CCR7/HOXA7/XCL1/ADA/IL1R1/C5AR1/DYSF/BST1/VEGFA/ELANE/APP/CCN3/PLCB1/CCL5/LGALS3/C3AR1/PTAFR/CCR2/CCR1/CX3CR1	23
GO:0042035	BP	GO:0042035	regulation of cytokine biosynthetic process	17/720	110/17913	1.80699e-06	8.37943e-05	6.76997e-05	PRG3/CYBB/LTB/NLRP12/CD3E/TRIB2/IGF2BP2/TLR8/ELANE/GATA3/IGF2BP3/APP/PTAFR/INHBA/AZU1/CCR2/CX3CR1	17
GO:0035821	BP	GO:0035821	modification of morphology or physiology of other organism	21/720	160/17913	1.8162e-06	8.37943e-05	6.76997e-05	CAMP/PGLYRP1/HIST1H2BK/STOM/LEF1/SLPI/ARG1/S100A12/LTF/GNLY/PRF1/DEFA4/PF4/AQP1/S100A9/ELANE/CTSG/SERPINB9/CCL5/AZU1/MPEG1	21
GO:0046651	BP	GO:0046651	lymphocyte proliferation	27/720	244/17913	1.97227e-06	9.01117e-05	7.28037e-05	FLT3/MS4A1/IL7R/TMEM131L/ARG1/IKZF3/CD24/MNDA/XCL1/CD3E/ADA/SPTA1/PTPN22/TWSG1/RIPK2/PLCL2/PRDX2/SLC11A1/LILRB2/ZAP70/TNFSF8/CLC/AHR/CCL5/LGALS3/VCAM1/CCR2	27
GO:0001818	BP	GO:0001818	negative regulation of cytokine production	30/720	290/17913	2.21033e-06	0.000100018	8.0807e-05	ORM1/CEACAM1/PPM1B/LEF1/ARG1/SOCS5/LTF/CD24/ANGPT1/XCL1/NLRP12/CLEC4A/NLRC5/MMP8/TRIB2/C5orf30/LILRA5/PTPN22/TWSG1/IL1R2/TLR8/CD34/SLC11A1/HOMER3/EPX/ELANE/GATA3/CARD16/INHBA/CX3CR1	30
GO:0043393	BP	GO:0043393	regulation of protein binding	25/720	217/17913	2.26538e-06	0.000101532	8.20305e-05	MMP9/AKTIP/LEF1/SLPI/GPSM1/LRRK2/AURKA/ANGPT1/CCPG1/SPTA1/ADD2/TIAM1/RIPK2/PLCL2/AURKB/TGFBR3/CSNK1E/CAPRIN2/CARD16/APP/LGALS3/PLK2/ID1/CCL23/CD36	25
GO:0032943	BP	GO:0032943	mononuclear cell proliferation	27/720	246/17913	2.30784e-06	0.000102459	8.27796e-05	FLT3/MS4A1/IL7R/TMEM131L/ARG1/IKZF3/CD24/MNDA/XCL1/CD3E/ADA/SPTA1/PTPN22/TWSG1/RIPK2/PLCL2/PRDX2/SLC11A1/LILRB2/ZAP70/TNFSF8/CLC/AHR/CCL5/LGALS3/VCAM1/CCR2	27
GO:0002819	BP	GO:0002819	regulation of adaptive immune response	20/720	150/17913	2.48649e-06	0.000109359	8.83541e-05	CEACAM1/CD160/C17orf99/IL7R/DUSP10/ARG1/SOCS5/IL4R/XCL1/IL18R1/ADA/IL1R1/RIPK2/CD48/SLC11A1/GATA3/CR1/CLC/FCER1G/CCR2	20
GO:0002367	BP	GO:0002367	cytokine production involved in immune response	16/720	101/17913	2.59254e-06	0.000112968	9.12696e-05	IL18RAP/CD160/ARG1/ANGPT1/XCL1/IL18R1/IL1R1/FFAR2/SLC11A1/GATA3/KIT/CLC/FCER1G/NOD2/CCR2/CD36	16
GO:0030183	BP	GO:0030183	B cell differentiation	17/720	113/17913	2.64624e-06	0.000114249	9.23052e-05	FLT3/MS4A1/C17orf99/NFAM1/CD27/IKZF3/PTPRJ/ADGRG3/ADA/HHEX/NKX2-3/PLCL2/KIT/VCAM1/INHBA/ZFP36L1/BLNK	17
GO:0006909	BP	GO:0006909	phagocytosis	31/720	308/17913	2.67682e-06	0.000114519	9.25231e-05	CEBPE/FPR2/IL2RB/ANXA3/NR1H3/CD247/CD3G/SCARB1/PTPRJ/ITGAM/RAB31/RAB27A/CYFIP2/FGR/GSN/DYSF/PRTN3/FCN1/NCF2/NCF4/IGKC/IGLC1/SLC11A1/GATA2/ARPC5/CD14/FCER1G/AZU1/CD93/HCK/CD36	31
GO:0050832	BP	GO:0050832	defense response to fungus	10/720	40/17913	2.93255e-06	0.000124122	0.000100282	ARG1/S100A12/LTF/GNLY/DEFA4/S100A9/ELANE/CTSG/S100A8/MPO	10
GO:0071216	BP	GO:0071216	cellular response to biotic stimulus	24/720	206/17913	2.95404e-06	0.000124122	0.000100282	LCN2/CEBPE/ARG1/NR1H3/TFPI/LTF/SCARB1/PTPN22/RIPK2/PRDX2/STAR/APAF1/LILRB2/CTSG/CARD16/CD14/NOD2/CCL5/PTAFR/LILRA2/LY96/HCK/CD36/CX3CR1	24
GO:0051873	BP	GO:0051873	killing by host of symbiont cells	6/720	12/17913	3.10096e-06	0.000129143	0.000104338	CAMP/ARG1/PF4/ELANE/CTSG/AZU1	6
GO:0050702	BP	GO:0050702	interleukin-1 beta secretion	11/720	51/17913	4.48935e-06	0.000185324	0.000149728	ORM1/NLRC4/CCR7/NLRP12/LILRA5/RIPK2/TLR8/CARD16/NOD2/LILRA2/CD36	11
GO:0042088	BP	GO:0042088	T-helper 1 type immune response	10/720	42/17913	4.73324e-06	0.000193692	0.000156489	IL18RAP/LEF1/SOCS5/IL4R/XCL1/IL18R1/IL1R1/RIPK2/SLC11A1/CCR2	10
GO:0050870	BP	GO:0050870	positive regulation of T cell activation	23/720	198/17913	4.97235e-06	0.000201723	0.000162977	CD160/RASGRP1/IL7R/DUSP10/SOCS5/CD27/LCK/CCR7/CD24/IL4R/XCL1/CD3E/ADA/SPTA1/RIPK2/VNN1/GATA3/LILRB2/ZAP70/NOD2/CCL5/VCAM1/CCR2	23
GO:0002825	BP	GO:0002825	regulation of T-helper 1 type immune response	8/720	26/17913	5.37665e-06	0.000214844	0.000173578	SOCS5/IL4R/XCL1/IL18R1/IL1R1/RIPK2/SLC11A1/CCR2	8
GO:0002827	BP	GO:0002827	positive regulation of T-helper 1 type immune response	7/720	19/17913	5.43272e-06	0.000214844	0.000173578	SOCS5/XCL1/IL18R1/IL1R1/RIPK2/SLC11A1/CCR2	7
GO:0015669	BP	GO:0015669	gas transport	7/720	19/17913	5.43272e-06	0.000214844	0.000173578	IPCEF1/AQP1/HBM/RHAG/HBD/HBQ1/CA2	7
GO:0050704	BP	GO:0050704	regulation of interleukin-1 secretion	11/720	52/17913	5.4891e-06	0.000214871	0.0001736	ORM1/CCR7/NLRP12/LILRA5/RIPK2/IL1R2/TLR8/IGHD/CARD16/NOD2/LILRA2	11
GO:0032729	BP	GO:0032729	positive regulation of interferon-gamma production	12/720	62/17913	5.52474e-06	0.000214871	0.0001736	CD160/RASGRP1/CD2/CD3E/IL18R1/IL1R1/PTPN22/RIPK2/TLR8/SLC11A1/CD14/CCR2	12
GO:0002791	BP	GO:0002791	regulation of peptide secretion	41/720	483/17913	5.62915e-06	0.000217138	0.000175431	ORM1/CD160/CLEC4E/SOX4/RASGRP1/WLS/CD2/NR1H3/LRRK2/NADK/CCR7/IL4R/CLEC5A/ANGPT1/NLRP12/MCU/NMU/MMP8/MYH10/FFAR2/FGR/LILRA5/PTPN22/TIAM1/RIPK2/FCN1/IL1R2/TLR8/CHD7/CD34/C1QTNF4/GATA3/IGHD/CARD16/CD14/CCN3/TFR2/NOD2/CCL5/LILRA2/S100A8	41
GO:0043300	BP	GO:0043300	regulation of leukocyte degranulation	10/720	43/17913	5.94725e-06	0.000227543	0.000183838	CD177/CEACAM1/ITGAM/IL4R/FGR/GATA2/ADGRE2/FCER1G/PTAFR/CCR2	10
GO:1903706	BP	GO:1903706	regulation of hemopoiesis	40/720	468/17913	6.21217e-06	0.000235762	0.000190478	CEACAM1/RASGRP1/LEF1/IL7R/TMEM131L/DUSP10/SOCS5/CD2/NFAM1/CAMK4/CD27/IKZF3/LTF/MEIS1/HOXA7/IL4R/HOXA5/ADA/ETS1/GPR171/TAL1/PF4/KLF10/RIPK2/PRDX2/KAT2B/GATA2/VNN1/GATA3/LILRB2/ZAP70/CR1/LGALS3/INHBA/ZFP36L1/CCR2/FOXC1/CA2/CCR1/MAFB	40
GO:0032652	BP	GO:0032652	regulation of interleukin-1 production	15/720	96/17913	6.31762e-06	0.000237846	0.000192162	ORM1/CEACAM1/CCR7/NLRP12/LILRA5/RIPK2/IL1R2/TLR8/IGHD/CARD16/APP/NOD2/LILRA2/AZU1/CX3CR1	15
GO:0048871	BP	GO:0048871	multicellular organismal homeostasis	40/720	472/17913	7.61028e-06	0.000284238	0.000229643	LCN2/AMPD3/UGCG/CYP4F2/ALOX12/DEF8/NR1H3/LTF/IL4R/AQP3/IL18R1/NMU/IGF1R/AQP1/PLCL2/SLC40A1/LPCAT1/RHAG/ALDH1A1/G0S2/VEGFA/GCNT2/IGKC/CD34/SLC11A1/GATA2/NPR3/JCHAIN/IRX3/NOD2/CTSH/PROM1/PDGFC/ID1/CCR2/FOXC1/CA2/CD36/CYTL1/PTGS2	40
GO:0045088	BP	GO:0045088	regulation of innate immune response	38/720	440/17913	8.33925e-06	0.000309012	0.000249659	CEACAM1/IL18RAP/CLEC4D/PGLYRP1/FPR2/CD160/CLEC4E/RASGRP1/NLRC4/DUSP10/ARG1/NR1H3/SH2D1B/LTF/ITGAM/MNDA/CLEC4A/NLRC5/FFAR2/FGR/PTPN22/SERPING1/RIPK2/FCN1/MATR3/TLR8/S100A9/CR1/SERPINB9/CD14/FCER1G/NOD2/CCL5/LILRA2/S100A8/LY96/HCK/CD36	38
GO:0002460	BP	GO:0002460	adaptive immune response based on somatic recombination of immune receptors built from immunoglobulin superfamily domains	29/720	295/17913	8.83806e-06	0.000324937	0.000262525	CEACAM1/IL18RAP/C17orf99/LEF1/IL7R/ARG1/SOCS5/CD27/IL4R/XCL1/RORA/IL18R1/ADA/IL1R1/PRF1/RAB27A/SERPING1/RIPK2/TLR8/IGKC/IGLC1/SLC11A1/GATA3/CR1/CLC/FCER1G/CTSH/CCR2/FGL2	29
GO:0051852	BP	GO:0051852	disruption by host of symbiont cells	6/720	14/17913	9.40406e-06	0.000343066	0.000277172	CAMP/ARG1/PF4/ELANE/CTSG/AZU1	6
GO:0002286	BP	GO:0002286	T cell activation involved in immune response	14/720	88/17913	1.03365e-05	0.000371326	0.000300005	CEACAM1/CLEC4D/CLEC4E/LEF1/SOCS5/IL4R/RORA/IL18R1/RAB27A/RIPK2/SLC11A1/GATA3/LGALS3/FGL2	14
GO:0002456	BP	GO:0002456	T cell mediated immunity	14/720	88/17913	1.03365e-05	0.000371326	0.000300005	CEACAM1/IL18RAP/IL7R/ARG1/XCL1/IL18R1/IL1R1/PRF1/RAB27A/SLC11A1/GATA3/CLC/CTSH/CCR2	14
GO:0031348	BP	GO:0031348	negative regulation of defense response	25/720	237/17913	1.09159e-05	0.000389168	0.000314419	CEACAM1/PGLYRP1/FPR2/PPM1B/DUSP10/ARG1/SOCS5/NR1H3/NLRP12/RORA/ADA/NLRC5/ETS1/PBK/C5orf30/SERPING1/TNFAIP6/IL1R2/ELANE/GATA3/CST7/CR1/SERPINB9/CCN3/FGL2	25
GO:0006778	BP	GO:0006778	porphyrin-containing compound metabolic process	9/720	37/17913	1.17733e-05	0.000414111	0.000334571	CPOX/SPTA1/UROD/ALAD/HMBS/BLVRA/BLVRB/FECH/ALAS2	9
GO:0045580	BP	GO:0045580	regulation of T cell differentiation	18/720	139/17913	1.18236e-05	0.000414111	0.000334571	RASGRP1/IL7R/TMEM131L/DUSP10/SOCS5/CD2/CAMK4/CD27/IL4R/ADA/RIPK2/PRDX2/VNN1/GATA3/LILRB2/ZAP70/CR1/CCR2	18
GO:0050852	BP	GO:0050852	T cell receptor signaling pathway	21/720	180/17913	1.18795e-05	0.000414111	0.000334571	CEACAM1/CD160/PVRIG/TRAC/ITK/CD247/CD3G/LCK/CCR7/PTPRJ/TRBC1/CD3E/ADA/CD3D/PAG1/PTPN22/RIPK2/GATA3/ZAP70/FYB1/LGALS3	21
GO:0002888	BP	GO:0002888	positive regulation of myeloid leukocyte mediated immunity	8/720	29/17913	1.3272e-05	0.000459249	0.00037104	CD177/ARG1/ITGAM/IL4R/FGR/GATA2/FCER1G/PTAFR	8
GO:0050764	BP	GO:0050764	regulation of phagocytosis	14/720	90/17913	1.34873e-05	0.000463294	0.000374308	FPR2/IL2RB/SCARB1/PTPRJ/RAB31/RAB27A/FGR/DYSF/PRTN3/SLC11A1/GATA2/AZU1/HCK/CD36	14
GO:0050856	BP	GO:0050856	regulation of T cell receptor signaling pathway	9/720	38/17913	1.48812e-05	0.000505671	0.000408545	CEACAM1/CD160/PVRIG/LCK/CCR7/PTPRJ/ADA/PTPN22/LGALS3	9
GO:0071674	BP	GO:0071674	mononuclear cell migration	12/720	68/17913	1.49359e-05	0.000505671	0.000408545	FPR2/S100A12/C5AR1/CCN3/PLCB1/CCL5/LGALS3/C3AR1/JAML/CCR2/CCR1/CCL23	12
GO:0051883	BP	GO:0051883	killing of cells in other organism involved in symbiotic interaction	6/720	15/17913	1.51408e-05	0.000508947	0.000411192	CAMP/ARG1/PF4/ELANE/CTSG/AZU1	6
GO:0002698	BP	GO:0002698	negative regulation of immune effector process	16/720	116/17913	1.60907e-05	0.00053704	0.000433889	CEACAM1/PPM1B/IL7R/DUSP10/ARG1/SOCS5/IL4R/ANGPT1/XCL1/SERPING1/CD59/CR1/SERPINB9/LGALS3/CCR2/FGL2	16
GO:0043302	BP	GO:0043302	positive regulation of leukocyte degranulation	7/720	22/17913	1.65446e-05	0.000548303	0.000442989	CD177/ITGAM/IL4R/FGR/GATA2/FCER1G/PTAFR	7
GO:0052548	BP	GO:0052548	regulation of endopeptidase activity	33/720	370/17913	1.69383e-05	0.000557425	0.000450359	MMP9/ALOX12/LEF1/NLRC4/SLPI/CD27/TFPI/LCK/LTF/NLRP12/AQP1/CYFIP2/GSN/RIPK2/PMAIP1/APAF1/VEGFA/SPOCK2/TNFAIP8/S100A9/CST7/CR1/CASP8AP2/SERPINB9/CARD16/APP/ASPH/BIRC5/CTSH/SNCA/S100A8/CSTA/PTGS2	33
GO:0042168	BP	GO:0042168	heme metabolic process	8/720	30/17913	1.74643e-05	0.000569257	0.000459918	CPOX/UROD/ALAD/HMBS/BLVRA/BLVRB/FECH/ALAS2	8
GO:1902107	BP	GO:1902107	positive regulation of leukocyte differentiation	18/720	143/17913	1.75398e-05	0.000569257	0.000459918	RASGRP1/LEF1/IL7R/DUSP10/SOCS5/CD27/IL4R/ADA/PF4/KLF10/RIPK2/VNN1/GATA3/LILRB2/ZAP70/ZFP36L1/CA2/CCR1	18
GO:0050708	BP	GO:0050708	regulation of protein secretion	38/720	456/17913	1.86963e-05	0.000602634	0.000486885	ORM1/CD160/CLEC4E/SOX4/RASGRP1/WLS/CD2/NR1H3/LRRK2/NADK/CCR7/IL4R/CLEC5A/ANGPT1/NLRP12/MCU/NMU/MMP8/MYH10/FFAR2/FGR/LILRA5/PTPN22/TIAM1/RIPK2/FCN1/IL1R2/TLR8/CD34/C1QTNF4/GATA3/IGHD/CARD16/CD14/CCN3/NOD2/CCL5/LILRA2	38
GO:0042113	BP	GO:0042113	B cell activation	23/720	215/17913	1.94002e-05	0.000621071	0.00050178	FCRL1/FLT3/MS4A1/C17orf99/IL7R/NFAM1/CD27/IKZF3/PTPRJ/MNDA/ADGRG3/ADA/HHEX/NKX2-3/PLCL2/KIT/ZAP70/AHR/NOD2/VCAM1/INHBA/ZFP36L1/BLNK	23
GO:0032611	BP	GO:0032611	interleukin-1 beta production	14/720	93/17913	1.98033e-05	0.000625464	0.000505329	ORM1/NLRC4/CCR7/NLRP12/LILRA5/RIPK2/TLR8/CARD16/APP/NOD2/LILRA2/AZU1/CD36/CX3CR1	14
GO:0051983	BP	GO:0051983	regulation of chromosome segregation	14/720	93/17913	1.98033e-05	0.000625464	0.000505329	CENPE/RACGAP1/DLGAP5/BUB1B/BUB1/AURKB/CDC20/KIF2C/NEK2/CCNB1/MKI67/NDC80/ECT2/TTK	14
GO:0006979	BP	GO:0006979	response to oxidative stress	37/720	442/17913	2.17827e-05	0.000683395	0.000552134	LCN2/MMP9/IL18RAP/IPCEF1/HP/MSRB1/ARG1/GCLM/NME8/LRRK2/CCR7/CYBB/ADA/ETS1/CA3/CDK1/AQP1/PRDX2/MMP2/STAR/NCF2/PLEKHA1/ALAD/CCNA2/NCF4/ECT2/TPM1/VNN1/EPX/RBPMS/PDLIM1/APP/SNCA/CD36/AREG/MPO/PTGS2	37
GO:0046501	BP	GO:0046501	protoporphyrinogen IX metabolic process	5/720	10/17913	2.20334e-05	0.000684966	0.000553402	UROD/ALAD/HMBS/FECH/ALAS2	5
GO:0031341	BP	GO:0031341	regulation of cell killing	13/720	82/17913	2.21238e-05	0.000684966	0.000553402	CEACAM1/IL18RAP/PGLYRP1/CD160/RASGRP1/IL7R/ARG1/ITGAM/XCL1/PRF1/CR1L/CD59/SERPINB9	13
GO:0006691	BP	GO:0006691	leukotriene metabolic process	8/720	31/17913	2.27148e-05	0.000698667	0.000564472	CYP4F3/CYP4F2/ALOX12/PRG3/ALOX5/GGTA1P/LTA4H/ALOX5AP	8
GO:0002369	BP	GO:0002369	T cell cytokine production	9/720	40/17913	2.32277e-05	0.000709803	0.000573469	IL18RAP/ARG1/XCL1/IL18R1/IL1R1/SLC11A1/GATA3/CLC/CCR2	9
GO:0046631	BP	GO:0046631	alpha-beta T cell activation	17/720	133/17913	2.43924e-05	0.000735953	0.000594596	CD160/LEF1/SOCS5/BCL11B/IL4R/XCL1/CD3E/RORA/CLEC4A/IL18R1/ADA/NKX2-3/TWSG1/RIPK2/GATA3/ZAP70/CCR2	17
GO:0001774	BP	GO:0001774	microglial cell activation	10/720	50/17913	2.4709e-05	0.000735953	0.000594596	FPR2/LRRK2/ITGAM/MMP8/C5AR1/TLR8/CST7/APP/AZU1/SNCA	10
GO:0002269	BP	GO:0002269	leukocyte activation involved in inflammatory response	10/720	50/17913	2.4709e-05	0.000735953	0.000594596	FPR2/LRRK2/ITGAM/MMP8/C5AR1/TLR8/CST7/APP/AZU1/SNCA	10
GO:0032732	BP	GO:0032732	positive regulation of interleukin-1 production	10/720	50/17913	2.4709e-05	0.000735953	0.000594596	ORM1/NLRP12/LILRA5/RIPK2/TLR8/IGHD/APP/NOD2/LILRA2/AZU1	10
GO:0002718	BP	GO:0002718	regulation of cytokine production involved in immune response	13/720	83/17913	2.52823e-05	0.000748293	0.000604566	CD160/ARG1/ANGPT1/XCL1/IL18R1/IL1R1/FFAR2/GATA3/CLC/FCER1G/NOD2/CCR2/CD36	13
GO:0007051	BP	GO:0007051	spindle organization	18/720	147/17913	2.56085e-05	0.00075321	0.000608539	TUBB1/AURKA/SPC25/CENPE/RACGAP1/ASPM/KIF11/AURKB/CDC20/NEK2/CCNB1/NDC80/KIF4A/TTK/KIF23/TUBG1/PLK2/GNAI1	18
GO:0002687	BP	GO:0002687	positive regulation of leukocyte migration	16/720	121/17913	2.7493e-05	0.000803616	0.000649263	CXCR2/FPR2/CCR7/XCL1/IL1R1/C5AR1/DYSF/VEGFA/ELANE/APP/CCL5/LGALS3/C3AR1/PTAFR/CCR2/CCR1	16
GO:0002440	BP	GO:0002440	production of molecular mediator of immune response	21/720	191/17913	2.93369e-05	0.000851103	0.000687629	IL18RAP/CD160/C17orf99/IL7R/ARG1/IL4R/ANGPT1/XCL1/IL18R1/IL1R1/FFAR2/SLC11A1/ELANE/GATA3/KIT/CLC/FCER1G/NOD2/CCR2/FGL2/CD36	21
GO:0009620	BP	GO:0009620	response to fungus	10/720	51/17913	2.96406e-05	0.000851103	0.000687629	ARG1/S100A12/LTF/GNLY/DEFA4/S100A9/ELANE/CTSG/S100A8/MPO	10
GO:0002822	BP	GO:0002822	regulation of adaptive immune response based on somatic recombination of immune receptors built from immunoglobulin superfamily domains	17/720	135/17913	2.96602e-05	0.000851103	0.000687629	CEACAM1/C17orf99/IL7R/ARG1/SOCS5/IL4R/XCL1/IL18R1/ADA/IL1R1/RIPK2/SLC11A1/GATA3/CR1/CLC/FCER1G/CCR2	17
GO:0052547	BP	GO:0052547	regulation of peptidase activity	34/720	398/17913	3.09124e-05	0.00088166	0.000712317	MMP9/ALOX12/LEF1/NLRC4/SLPI/CD27/TFPI/LCK/LTF/NLRP12/PCOLCE2/AQP1/CYFIP2/GSN/RIPK2/PMAIP1/APAF1/VEGFA/SPOCK2/TNFAIP8/S100A9/CST7/CR1/CASP8AP2/SERPINB9/CARD16/APP/ASPH/BIRC5/CTSH/SNCA/S100A8/CSTA/PTGS2	34
GO:0002706	BP	GO:0002706	regulation of lymphocyte mediated immunity	17/720	136/17913	3.26546e-05	0.000925737	0.000747928	CEACAM1/IL18RAP/CD160/C17orf99/RASGRP1/IL7R/ARG1/SH2D1B/XCL1/IL18R1/IL1R1/GATA3/CR1/SERPINB9/CLC/FCER1G/CCR2	17
GO:0044110	BP	GO:0044110	growth involved in symbiotic interaction	6/720	17/17913	3.49404e-05	0.000972956	0.000786078	CAMP/PGLYRP1/ELANE/CTSG/CD36/MPO	6
GO:0044116	BP	GO:0044116	growth of symbiont involved in interaction with host	6/720	17/17913	3.49404e-05	0.000972956	0.000786078	CAMP/PGLYRP1/ELANE/CTSG/CD36/MPO	6
GO:0051818	BP	GO:0051818	disruption of cells of other organism involved in symbiotic interaction	6/720	17/17913	3.49404e-05	0.000972956	0.000786078	CAMP/ARG1/PF4/ELANE/CTSG/AZU1	6
GO:0032731	BP	GO:0032731	positive regulation of interleukin-1 beta production	9/720	42/17913	3.52474e-05	0.000973976	0.000786902	ORM1/NLRP12/LILRA5/RIPK2/TLR8/APP/NOD2/LILRA2/AZU1	9
GO:0002886	BP	GO:0002886	regulation of myeloid leukocyte mediated immunity	10/720	52/17913	3.5391e-05	0.000973976	0.000786902	CD177/ARG1/ITGAM/IL4R/FGR/GATA2/ADGRE2/FCER1G/PTAFR/CCR2	10
GO:0010038	BP	GO:0010038	response to metal ion	30/720	335/17913	3.75888e-05	0.00102845	0.000830911	MMP9/CAPN3/PKLR/ARG1/LRRK2/CPNE3/CYBB/CDH1/AQP3/ALOX5AP/CPOX/CDK1/AQP1/GSN/STAR/SLC40A1/ALAD/CCNB1/ECT2/AQP9/KIT/APP/CD14/TFR2/CRIP1/VCAM1/SNCA/S100A8/CA2/PTGS2	30
GO:0043281	BP	GO:0043281	regulation of cysteine-type endopeptidase activity involved in apoptotic process	21/720	196/17913	4.31024e-05	0.00117249	0.000947284	MMP9/ALOX12/LEF1/NLRC4/CD27/LCK/NLRP12/AQP1/GSN/PMAIP1/APAF1/VEGFA/TNFAIP8/S100A9/CASP8AP2/SERPINB9/CARD16/CTSH/SNCA/S100A8/PTGS2	21
GO:0034142	BP	GO:0034142	toll-like receptor 4 signaling pathway	8/720	34/17913	4.69837e-05	0.00126346	0.00102078	NR1H3/LTF/ITGAM/PTPN22/RIPK2/CD14/LILRA2/LY96	8
GO:1902622	BP	GO:1902622	regulation of neutrophil migration	8/720	34/17913	4.69837e-05	0.00126346	0.00102078	CXCR2/CCR7/XCL1/IL1R1/C5AR1/DYSF/BST1/C3AR1	8
GO:0150076	BP	GO:0150076	neuroinflammatory response	12/720	76/17913	4.74329e-05	0.00126829	0.00102469	MMP9/FPR2/LRRK2/ITGAM/MMP8/C5AR1/TLR8/CST7/APP/AZU1/SNCA/PTGS2	12
GO:0006801	BP	GO:0006801	superoxide metabolic process	11/720	65/17913	5.05799e-05	0.00133866	0.00108154	CD177/ALOX12/FPR2/PRG3/CYBB/ITGAM/BST1/PRDX2/NCF2/CD36/MPO	11
GO:1904469	BP	GO:1904469	positive regulation of tumor necrosis factor secretion	6/720	18/17913	5.06335e-05	0.00133866	0.00108154	ORM1/LRRK2/MMP8/LILRA5/C1QTNF4/LILRA2	6
GO:0030225	BP	GO:0030225	macrophage differentiation	9/720	44/17913	5.21529e-05	0.00135598	0.00109553	MMP9/CEBPE/PF4/NKX2-3/TSPAN2/VEGFA/GATA2/APP/INHBA	9
GO:0035850	BP	GO:0035850	epithelial cell differentiation involved in kidney development	9/720	44/17913	5.21529e-05	0.00135598	0.00109553	MMP9/WT1/CD24/BASP1/ACTA2/CD34/GATA3/MTSS1/PROM1	9
GO:0050706	BP	GO:0050706	regulation of interleukin-1 beta secretion	9/720	44/17913	5.21529e-05	0.00135598	0.00109553	ORM1/CCR7/NLRP12/LILRA5/RIPK2/TLR8/CARD16/NOD2/LILRA2	9
GO:0070663	BP	GO:0070663	regulation of leukocyte proliferation	22/720	214/17913	5.37141e-05	0.00138605	0.00111982	TMEM131L/ARG1/IKZF3/CD24/MNDA/XCL1/CD3E/ADA/SPTA1/HHEX/PTPN22/TWSG1/RIPK2/LILRB2/ZAP70/TNFSF8/CLC/AHR/CCL5/LGALS3/VCAM1/CCR2	22
GO:0050670	BP	GO:0050670	regulation of lymphocyte proliferation	21/720	199/17913	5.38985e-05	0.00138605	0.00111982	TMEM131L/ARG1/IKZF3/CD24/MNDA/XCL1/CD3E/ADA/SPTA1/PTPN22/TWSG1/RIPK2/LILRB2/ZAP70/TNFSF8/CLC/AHR/CCL5/LGALS3/VCAM1/CCR2	21
GO:0006779	BP	GO:0006779	porphyrin-containing compound biosynthetic process	7/720	26/17913	5.54473e-05	0.00141813	0.00114574	CPOX/SPTA1/UROD/ALAD/HMBS/FECH/ALAS2	7
GO:0032944	BP	GO:0032944	regulation of mononuclear cell proliferation	21/720	200/17913	5.79993e-05	0.00147538	0.001192	TMEM131L/ARG1/IKZF3/CD24/MNDA/XCL1/CD3E/ADA/SPTA1/PTPN22/TWSG1/RIPK2/LILRB2/ZAP70/TNFSF8/CLC/AHR/CCL5/LGALS3/VCAM1/CCR2	21
GO:0050716	BP	GO:0050716	positive regulation of interleukin-1 secretion	8/720	35/17913	5.87768e-05	0.00148712	0.00120148	ORM1/NLRP12/LILRA5/RIPK2/TLR8/IGHD/NOD2/LILRA2	8
GO:0030100	BP	GO:0030100	regulation of endocytosis	25/720	262/17913	5.9218e-05	0.00149027	0.00120403	CD177/FPR2/IL2RB/NR1H3/LRRK2/SCARB1/PTPRJ/ANGPT1/DNM1/RAB31/RAB27A/FGR/DYSF/PRTN3/VEGFA/DNAJC6/SLC11A1/GATA2/CD14/TFR2/LGALS3/AZU1/SNCA/HCK/CD36	25
GO:0050920	BP	GO:0050920	regulation of chemotaxis	20/720	186/17913	6.18903e-05	0.00154923	0.00125167	CXCR2/FPR2/STX3/PADI2/CCR7/IL16/XCL1/C5AR1/TIAM1/DYSF/BST1/VEGFA/ELANE/CCN3/ADGRA2/CCL5/C3AR1/AZU1/CCR2/CCR1	20
GO:0050777	BP	GO:0050777	negative regulation of immune response	17/720	143/17913	6.22458e-05	0.00154989	0.0012522	CEACAM1/CD160/IL7R/DUSP10/ARG1/SOCS5/NR1H3/IL4R/ANGPT1/XCL1/NLRC5/SERPING1/CD59/CR1/SERPINB9/LGALS3/CCR2	17
GO:0071675	BP	GO:0071675	regulation of mononuclear cell migration	9/720	45/17913	6.28908e-05	0.00155771	0.00125851	FPR2/C5AR1/CCN3/PLCB1/CCL5/LGALS3/C3AR1/CCR2/CCR1	9
GO:0002468	BP	GO:0002468	dendritic cell antigen processing and presentation	5/720	12/17913	6.47399e-05	0.00159511	0.00128873	CCR7/CLEC4A/SLC11A1/NOD2/FGL2	5
GO:0002285	BP	GO:0002285	lymphocyte activation involved in immune response	18/720	158/17913	6.72745e-05	0.00164893	0.00133221	CEACAM1/CLEC4D/C17orf99/CLEC4E/LEF1/SOCS5/IL4R/RORA/IL18R1/ADA/RAB27A/NKX2-3/RIPK2/PLCL2/SLC11A1/GATA3/LGALS3/FGL2	18
GO:0050860	BP	GO:0050860	negative regulation of T cell receptor signaling pathway	6/720	19/17913	7.14953e-05	0.0017353	0.001402	CEACAM1/CD160/PVRIG/PTPRJ/PTPN22/LGALS3	6
GO:0036336	BP	GO:0036336	dendritic cell migration	7/720	27/17913	7.22735e-05	0.0017353	0.001402	CXCR2/CCR7/NLRP12/CCL5/EPS8/CCR2/CCR1	7
GO:0050858	BP	GO:0050858	negative regulation of antigen receptor-mediated signaling pathway	7/720	27/17913	7.22735e-05	0.0017353	0.001402	CEACAM1/CD160/PVRIG/PTPRJ/PTPN22/PLCL2/LGALS3	7
GO:1902624	BP	GO:1902624	positive regulation of neutrophil migration	7/720	27/17913	7.22735e-05	0.0017353	0.001402	CXCR2/CCR7/XCL1/IL1R1/C5AR1/DYSF/C3AR1	7
GO:0007596	BP	GO:0007596	blood coagulation	29/720	331/17913	7.4595e-05	0.00178195	0.00143969	CD177/CEACAM1/GNA15/CYP4F2/ALOX12/PF4V1/TFPI/LCK/ENTPD1/GNG2/F5/RAB27A/PF4/SERPING1/PRTN3/PRDX2/CD59/IRF2/CD34/GATA2/SLC4A1/MAFF/GATA3/ENPP4/HBD/FCER1G/ANXA5/SERPINA1/CD36	29
GO:2000107	BP	GO:2000107	negative regulation of leukocyte apoptotic process	9/720	46/17913	7.54307e-05	0.00179281	0.00144846	CXCR2/IL7R/CD27/CCR7/ADA/AURKB/FCER1G/NOD2/CCL5	9
GO:0061515	BP	GO:0061515	myeloid cell development	11/720	68/17913	7.76574e-05	0.00183646	0.00148373	LTF/MEIS1/SOX6/TAL1/TSPAN2/RHAG/EPB42/SLC4A1/KIT/APP/BPGM	11
GO:0055076	BP	GO:0055076	transition metal ion homeostasis	14/720	105/17913	7.85732e-05	0.00184883	0.00149372	LCN2/STEAP4/LCK/LTF/SLC40A1/RHAG/EPB42/SLC11A1/S100A9/SLC25A37/APP/TFR2/ALAS2/S100A8	14
GO:0019882	BP	GO:0019882	antigen processing and presentation	22/720	220/17913	8.12603e-05	0.00190254	0.00153712	CTSE/CD8A/CCR7/CYBB/CLEC4A/CENPE/RAB27A/RACGAP1/KIF15/NCF2/KIF11/KIF2C/NCF4/OSBPL1A/KIF4A/SLC11A1/KIF23/LILRB2/NOD2/CTSH/FGL2/CD36	22
GO:0051098	BP	GO:0051098	regulation of binding	31/720	368/17913	8.86858e-05	0.00206611	0.00166927	MMP9/AKTIP/LEF1/SLPI/GPSM1/LRRK2/GZMA/AURKA/ANGPT1/CCPG1/MMP8/SPTA1/HJURP/ADD2/TIAM1/RIPK2/PLCL2/AURKB/TGFBR3/NEK2/CSNK1E/CAPRIN2/GATA3/CARD16/APP/LGALS3/PLK2/ID1/FOXC1/CCL23/CD36	31
GO:0032755	BP	GO:0032755	positive regulation of interleukin-6 production	12/720	81/17913	9.00289e-05	0.00208707	0.0016862	MMP8/LILRA5/RIPK2/TLR8/C1QTNF4/LILRB2/APP/FCER1G/NOD2/PTAFR/LILRA2/CD36	12
GO:0072593	BP	GO:0072593	reactive oxygen species metabolic process	25/720	269/17913	9.07159e-05	0.00209269	0.00169074	CD177/HP/ALOX12/FPR2/PRG3/DDAH2/LRRK2/CYBB/ITGAM/RORA/MMP8/SLC25A33/RAB27A/NQO2/BST1/PMAIP1/PRDX2/NCF2/CD34/EPX/SNCA/CD36/CX3CR1/MPO/PTGS2	25
GO:0007599	BP	GO:0007599	hemostasis	29/720	336/17913	9.71979e-05	0.00223128	0.00180272	CD177/CEACAM1/GNA15/CYP4F2/ALOX12/PF4V1/TFPI/LCK/ENTPD1/GNG2/F5/RAB27A/PF4/SERPING1/PRTN3/PRDX2/CD59/IRF2/CD34/GATA2/SLC4A1/MAFF/GATA3/ENPP4/HBD/FCER1G/ANXA5/SERPINA1/CD36	29
GO:0032651	BP	GO:0032651	regulation of interleukin-1 beta production	12/720	82/17913	0.00010167	0.00232261	0.0018765	ORM1/CCR7/NLRP12/LILRA5/RIPK2/TLR8/CARD16/APP/NOD2/LILRA2/AZU1/CX3CR1	12
GO:0050817	BP	GO:0050817	coagulation	29/720	337/17913	0.000102395	0.00232789	0.00188076	CD177/CEACAM1/GNA15/CYP4F2/ALOX12/PF4V1/TFPI/LCK/ENTPD1/GNG2/F5/RAB27A/PF4/SERPING1/PRTN3/PRDX2/CD59/IRF2/CD34/GATA2/SLC4A1/MAFF/GATA3/ENPP4/HBD/FCER1G/ANXA5/SERPINA1/CD36	29
GO:0032635	BP	GO:0032635	interleukin-6 production	17/720	149/17913	0.000104325	0.00236036	0.001907	ORM1/IL18RAP/SOCS5/NLRP12/MMP8/LILRA5/PTPN22/RIPK2/TLR8/C1QTNF4/LILRB2/APP/FCER1G/NOD2/PTAFR/LILRA2/CD36	17
GO:0007052	BP	GO:0007052	mitotic spindle organization	13/720	95/17913	0.000107199	0.00241378	0.00195016	SPC25/CENPE/RACGAP1/KIF11/AURKB/CDC20/CCNB1/NDC80/KIF4A/TTK/KIF23/PLK2/GNAI1	13
GO:0033013	BP	GO:0033013	tetrapyrrole metabolic process	10/720	59/17913	0.000109083	0.00243291	0.00196561	TCN1/CPOX/SPTA1/UROD/ALAD/HMBS/BLVRA/BLVRB/FECH/ALAS2	10
GO:0061900	BP	GO:0061900	glial cell activation	10/720	59/17913	0.000109083	0.00243291	0.00196561	FPR2/LRRK2/ITGAM/MMP8/C5AR1/TLR8/CST7/APP/AZU1/SNCA	10
GO:0045089	BP	GO:0045089	positive regulation of innate immune response	31/720	373/17913	0.000113488	0.00251923	0.00203535	IL18RAP/CLEC4D/PGLYRP1/FPR2/CD160/CLEC4E/RASGRP1/NLRC4/NR1H3/SH2D1B/LTF/ITGAM/MNDA/CLEC4A/NLRC5/FFAR2/PTPN22/RIPK2/FCN1/MATR3/TLR8/S100A9/CD14/FCER1G/NOD2/CCL5/LILRA2/S100A8/LY96/HCK/CD36	31
GO:0045582	BP	GO:0045582	positive regulation of T cell differentiation	12/720	83/17913	0.00011458	0.00253153	0.00204529	RASGRP1/IL7R/DUSP10/SOCS5/CD27/IL4R/ADA/RIPK2/VNN1/GATA3/LILRB2/ZAP70	12
GO:0097237	BP	GO:0097237	cellular response to toxic substance	23/720	241/17913	0.000115176	0.00253279	0.00204631	LCN2/IL18RAP/IPCEF1/HP/ARG1/LRRK2/CYBB/ALOX5AP/ETS1/CDK1/AQP1/HBM/PRDX2/PLEKHA1/ECT2/PRXL2C/EPX/S100A9/HBD/HBQ1/CD36/MPO/PTGS2	23
GO:0033014	BP	GO:0033014	tetrapyrrole biosynthetic process	7/720	29/17913	0.000118427	0.00258017	0.00208459	CPOX/SPTA1/UROD/ALAD/HMBS/FECH/ALAS2	7
GO:0050718	BP	GO:0050718	positive regulation of interleukin-1 beta secretion	7/720	29/17913	0.000118427	0.00258017	0.00208459	ORM1/NLRP12/LILRA5/RIPK2/TLR8/NOD2/LILRA2	7
GO:0007059	BP	GO:0007059	chromosome segregation	25/720	275/17913	0.000128841	0.00279414	0.00225746	CCNB1IP1/KNL1/FAM83D/SPC25/CENPE/RACGAP1/DLGAP5/NUF2/HJURP/BUB1B/BUB1/AURKB/TOP2A/CDC20/KIF2C/NEK2/CCNB1/MKI67/NDC80/NCAPG/KIF4A/ECT2/TTK/KIF23/BIRC5	25
GO:0035743	BP	GO:0035743	CD4-positive, alpha-beta T cell cytokine production	6/720	21/17913	0.000133476	0.00285517	0.00230677	IL18RAP/ARG1/XCL1/IL18R1/IL1R1/GATA3	6
GO:0071459	BP	GO:0071459	protein localization to chromosome, centromeric region	6/720	21/17913	0.000133476	0.00285517	0.00230677	KNL1/CDK1/BUB1B/AURKB/NDC80/TTK	6
GO:0072010	BP	GO:0072010	glomerular epithelium development	6/720	21/17913	0.000133476	0.00285517	0.00230677	WT1/CD24/BASP1/CD34/PROM1/FOXC1	6
GO:0071248	BP	GO:0071248	cellular response to metal ion	18/720	167/17913	0.000137816	0.00293468	0.00237101	MMP9/CAPN3/LRRK2/CPNE3/CYBB/CDH1/ALOX5AP/AQP1/GSN/STAR/SLC40A1/ALAD/CCNB1/ECT2/APP/TFR2/SNCA/PTGS2	18
GO:0032102	BP	GO:0032102	negative regulation of response to external stimulus	29/720	343/17913	0.000139165	0.00295004	0.00238342	CEACAM1/PGLYRP1/ALOX12/FPR2/PPM1B/PADI2/DUSP10/SOCS5/NR1H3/TFPI/LTF/NLRP12/RORA/ADA/ETS1/PBK/C5orf30/SERPING1/TNFAIP6/PRDX2/IL1R2/CD34/ELANE/GATA3/CST7/CARD16/CCN3/LILRA2/FGL2	29
GO:0050729	BP	GO:0050729	positive regulation of inflammatory response	17/720	153/17913	0.000144687	0.00305335	0.00246688	S100A12/LRRK2/CCR7/ITGAM/NLRP12/MMP8/ETS1/FFAR2/LILRA5/S100A9/APP/FCER1G/NOD2/CCR2/SNCA/S100A8/PTGS2	17
GO:0032835	BP	GO:0032835	glomerulus development	10/720	61/17913	0.000145645	0.00305985	0.00247213	WT1/CD24/ANGPT1/BASP1/ACTA2/CD34/MTSS1/PROM1/FOXC1/SULF2	10
GO:0032675	BP	GO:0032675	regulation of interleukin-6 production	16/720	139/17913	0.000148831	0.00309217	0.00249825	ORM1/SOCS5/NLRP12/MMP8/LILRA5/PTPN22/RIPK2/TLR8/C1QTNF4/LILRB2/APP/FCER1G/NOD2/PTAFR/LILRA2/CD36	16
GO:0002828	BP	GO:0002828	regulation of type 2 immune response	7/720	30/17913	0.000149155	0.00309217	0.00249825	ARG1/SOCS5/IL4R/XCL1/GATA3/NOD2/CCR2	7
GO:0090022	BP	GO:0090022	regulation of neutrophil chemotaxis	7/720	30/17913	0.000149155	0.00309217	0.00249825	CXCR2/CCR7/XCL1/C5AR1/DYSF/BST1/C3AR1	7
GO:0044146	BP	GO:0044146	negative regulation of growth of symbiont involved in interaction with host	5/720	14/17913	0.000153015	0.00315829	0.00255166	CAMP/ELANE/CTSG/CD36/MPO	5
GO:0000302	BP	GO:0000302	response to reactive oxygen species	22/720	230/17913	0.00015574	0.0032005	0.00258577	LCN2/MMP9/IL18RAP/HP/ARG1/NME8/LRRK2/CCR7/ADA/ETS1/CDK1/AQP1/PRDX2/MMP2/STAR/PLEKHA1/CCNA2/ECT2/TPM1/CD36/AREG/MPO	22
GO:0098869	BP	GO:0098869	cellular oxidant detoxification	13/720	99/17913	0.000164039	0.00335637	0.0027117	IPCEF1/HP/ALOX5AP/HBM/PRDX2/PRXL2C/EPX/S100A9/HBD/HBQ1/CD36/MPO/PTGS2	13
GO:0032623	BP	GO:0032623	interleukin-2 production	10/720	62/17913	0.000167491	0.00341218	0.00275679	CD247/XCL1/CD3E/RIPK2/CD34/SLC11A1/HOMER3/GATA3/FCER1G/CCR2	10
GO:0070098	BP	GO:0070098	chemokine-mediated signaling pathway	9/720	51/17913	0.000174103	0.00353016	0.00285211	CXCR2/PADI2/CCR7/ACKR1/CCL5/CCR2/FOXC1/CCR1/CX3CR1	9
GO:0098754	BP	GO:0098754	detoxification	14/720	113/17913	0.000174783	0.00353016	0.00285211	IPCEF1/HP/ALOX5AP/HBM/PRDX2/PRXL2C/EPX/S100A9/HBD/MARC1/HBQ1/CD36/MPO/PTGS2	14
GO:0045807	BP	GO:0045807	positive regulation of endocytosis	16/720	141/17913	0.000175973	0.00353902	0.00285927	FPR2/IL2RB/LRRK2/PTPRJ/ANGPT1/DNM1/RAB31/RAB27A/VEGFA/SLC11A1/GATA2/CD14/TFR2/AZU1/SNCA/CD36	16
GO:0006783	BP	GO:0006783	heme biosynthetic process	6/720	22/17913	0.000177325	0.00355102	0.00286897	CPOX/UROD/ALAD/HMBS/FECH/ALAS2	6
GO:2000117	BP	GO:2000117	negative regulation of cysteine-type endopeptidase activity	12/720	87/17913	0.000181266	0.00361457	0.00292031	MMP9/LEF1/CD27/LTF/AQP1/VEGFA/TNFAIP8/CST7/SERPINB9/CARD16/SNCA/PTGS2	12
GO:0002724	BP	GO:0002724	regulation of T cell cytokine production	7/720	31/17913	0.000186033	0.00369397	0.00298446	ARG1/XCL1/IL18R1/IL1R1/GATA3/CLC/CCR2	7
GO:0002228	BP	GO:0002228	natural killer cell mediated immunity	10/720	63/17913	0.000192031	0.00378116	0.0030549	CEACAM1/IL18RAP/CD160/RASGRP1/SLAMF7/SH2D1B/GZMB/RAB27A/SERPINB9/LYST	10
GO:0042108	BP	GO:0042108	positive regulation of cytokine biosynthetic process	10/720	63/17913	0.000192031	0.00378116	0.0030549	PRG3/CYBB/LTB/CD3E/TLR8/ELANE/APP/PTAFR/AZU1/CCR2	10
GO:0002576	BP	GO:0002576	platelet degranulation	15/720	128/17913	0.000194548	0.00381475	0.00308204	ORM1/TUBA4A/F5/PF4/SERPING1/ACTN1/VEGFA/PPBP/CFD/APP/FCER1G/ANXA5/SERPINA1/CD36/LGALS3BP	15
GO:0002720	BP	GO:0002720	positive regulation of cytokine production involved in immune response	9/720	52/17913	0.000203136	0.00396663	0.00320475	CD160/XCL1/IL18R1/IL1R1/FFAR2/GATA3/FCER1G/NOD2/CD36	9
GO:0044144	BP	GO:0044144	modulation of growth of symbiont involved in interaction with host	5/720	15/17913	0.000221952	0.00431615	0.00348713	CAMP/ELANE/CTSG/CD36/MPO	5
GO:0002526	BP	GO:0002526	acute inflammatory response	21/720	220/17913	0.000224278	0.00434343	0.00350918	ORM1/HP/CXCR2/CCR7/FFAR2/C5AR1/SERPING1/CR1L/CD59/IGKC/IGLC1/VNN1/GATA3/CR1/TFR2/FCER1G/VCAM1/C3AR1/S100A8/SERPINA1/PTGS2	21
GO:0015701	BP	GO:0015701	bicarbonate transport	8/720	42/17913	0.000229919	0.00443442	0.00358269	CA4/SLC26A8/CA3/AQP1/RHAG/CA1/SLC4A1/CA2	8
GO:0050921	BP	GO:0050921	positive regulation of chemotaxis	15/720	130/17913	0.000231106	0.00443447	0.00358273	CXCR2/FPR2/STX3/CCR7/IL16/XCL1/C5AR1/TIAM1/DYSF/VEGFA/CCL5/C3AR1/AZU1/CCR2/CCR1	15
GO:0035588	BP	GO:0035588	G protein-coupled purinergic receptor signaling pathway	6/720	23/17913	0.000231806	0.00443447	0.00358273	P2RY10/P2RY13/ADA/GPR171/ACPP/PTAFR	6
GO:0051851	BP	GO:0051851	modification by host of symbiont morphology or physiology	11/720	77/17913	0.000243944	0.00464777	0.00375506	CAMP/STOM/LEF1/ARG1/LTF/PF4/AQP1/ELANE/CTSG/CCL5/AZU1	11
GO:0048015	BP	GO:0048015	phosphatidylinositol-mediated signaling	17/720	160/17913	0.00024872	0.00471966	0.00381314	CEACAM1/FLT3/CD160/RASGRP1/ANGPT1/IGF1R/FGR/GSN/PLEKHA1/PIP5K1B/GATA3/KIT/NPR3/CCL5/IER3/PTAFR/ZFP36L1	17
GO:0002761	BP	GO:0002761	regulation of myeloid leukocyte differentiation	14/720	117/17913	0.000252884	0.00477941	0.00386141	CEACAM1/LEF1/CAMK4/LTF/HOXA7/TAL1/PF4/KLF10/GATA2/INHBA/ZFP36L1/CA2/CCR1/MAFB	14
GO:0050878	BP	GO:0050878	regulation of body fluid levels	37/720	499/17913	0.000265667	0.00500092	0.00404038	CD177/CEACAM1/GNA15/UGCG/CYP4F2/ALOX12/PF4V1/NR1H3/TFPI/LCK/ENTPD1/SLC22A4/AQP3/ADA/GNG2/F5/RAB27A/PF4/AQP1/SERPING1/PRTN3/PRDX2/VEGFA/CD59/IRF2/CD34/GATA2/SLC4A1/MAFF/GATA3/ENPP4/NPR3/HBD/FCER1G/ANXA5/SERPINA1/CD36	37
GO:0061005	BP	GO:0061005	cell differentiation involved in kidney development	9/720	54/17913	0.00027334	0.00512485	0.0041405	MMP9/WT1/CD24/BASP1/ACTA2/CD34/GATA3/MTSS1/PROM1	9
GO:0042554	BP	GO:0042554	superoxide anion generation	7/720	33/17913	0.000281822	0.00526292	0.00425205	CD177/ALOX12/FPR2/PRG3/CYBB/ITGAM/NCF2	7
GO:0043030	BP	GO:0043030	regulation of macrophage activation	10/720	66/17913	0.000284473	0.00529142	0.00427508	NR1H3/LRRK2/ITGAM/IL4R/RORA/MMP8/C5AR1/CST7/APP/SNCA	10
GO:0042098	BP	GO:0042098	T cell proliferation	18/720	177/17913	0.000285758	0.0052944	0.00427749	TMEM131L/ARG1/CD24/XCL1/CD3E/SPTA1/TWSG1/RIPK2/PRDX2/SLC11A1/LILRB2/ZAP70/TNFSF8/CLC/CCL5/LGALS3/VCAM1/CCR2	18
GO:0001655	BP	GO:0001655	urogenital system development	27/720	324/17913	0.000294555	0.00543598	0.00439188	MMP9/TACSTD2/CXCR2/SOX4/LRRK2/WT1/CD24/MME/ANGPT1/NFIA/BASP1/FEM1B/EPCAM/APAF1/VEGFA/ACTA2/CD34/GATA2/GATA3/MTSS1/IRX3/CRIP1/CTSH/PROM1/FOXC1/CA2/SULF2	27
GO:0002688	BP	GO:0002688	regulation of leukocyte chemotaxis	13/720	105/17913	0.00029701	0.00544734	0.00440105	CXCR2/FPR2/PADI2/CCR7/XCL1/C5AR1/DYSF/BST1/CCN3/CCL5/C3AR1/CCR2/CCR1	13
GO:0033081	BP	GO:0033081	regulation of T cell differentiation in thymus	6/720	24/17913	0.000298643	0.00544734	0.00440105	RASGRP1/IL7R/TMEM131L/CAMK4/ADA/VNN1	6
GO:0090023	BP	GO:0090023	positive regulation of neutrophil chemotaxis	6/720	24/17913	0.000298643	0.00544734	0.00440105	CXCR2/CCR7/XCL1/C5AR1/DYSF/C3AR1	6
GO:0045638	BP	GO:0045638	negative regulation of myeloid cell differentiation	12/720	92/17913	0.000308884	0.00556524	0.00449631	CEACAM1/LTF/MEIS1/HOXA7/HOXA5/GPR171/TAL1/PF4/GATA2/INHBA/ZFP36L1/MAFB	12
GO:0002695	BP	GO:0002695	negative regulation of leukocyte activation	17/720	163/17913	0.000310234	0.00556524	0.00449631	CEACAM1/TMEM131L/ARG1/SOCS5/NR1H3/IL4R/MNDA/XCL1/SOCS6/PTPN22/TWSG1/PRDX2/CST7/LILRB2/LGALS3/INHBA/CCR2	17
GO:0048017	BP	GO:0048017	inositol lipid-mediated signaling	17/720	163/17913	0.000310234	0.00556524	0.00449631	CEACAM1/FLT3/CD160/RASGRP1/ANGPT1/IGF1R/FGR/GSN/PLEKHA1/PIP5K1B/GATA3/KIT/NPR3/CCL5/IER3/PTAFR/ZFP36L1	17
GO:0033033	BP	GO:0033033	negative regulation of myeloid cell apoptotic process	5/720	16/17913	0.000312202	0.00556524	0.00449631	CXCR2/CLEC5A/FCER1G/NOD2/CCL5	5
GO:0034501	BP	GO:0034501	protein localization to kinetochore	5/720	16/17913	0.000312202	0.00556524	0.00449631	KNL1/CDK1/AURKB/NDC80/TTK	5
GO:0044117	BP	GO:0044117	growth of symbiont in host	5/720	16/17913	0.000312202	0.00556524	0.00449631	PGLYRP1/ELANE/CTSG/CD36/MPO	5
GO:0051251	BP	GO:0051251	positive regulation of lymphocyte activation	23/720	258/17913	0.000313562	0.00556839	0.00449885	CD160/RASGRP1/IL7R/DUSP10/SOCS5/CD27/LCK/CCR7/CD24/IL4R/XCL1/CD3E/ADA/SPTA1/RIPK2/VNN1/GATA3/LILRB2/ZAP70/NOD2/CCL5/VCAM1/CCR2	23
GO:0071241	BP	GO:0071241	cellular response to inorganic substance	19/720	194/17913	0.000317578	0.00561851	0.00453934	MMP9/CAPN3/LRRK2/CPNE3/CYBB/CDH1/ALOX5AP/AQP1/GSN/STAR/SLC40A1/ALAD/CCNA2/CCNB1/ECT2/APP/TFR2/SNCA/PTGS2	19
GO:0002548	BP	GO:0002548	monocyte chemotaxis	8/720	44/17913	0.00032164	0.00564791	0.0045631	FPR2/S100A12/CCN3/CCL5/LGALS3/CCR2/CCR1/CCL23	8
GO:0071622	BP	GO:0071622	regulation of granulocyte chemotaxis	8/720	44/17913	0.00032164	0.00564791	0.0045631	CXCR2/CCR7/XCL1/C5AR1/DYSF/BST1/CCL5/C3AR1	8
GO:0042129	BP	GO:0042129	regulation of T cell proliferation	16/720	149/17913	0.000332178	0.00581127	0.00469508	TMEM131L/ARG1/CD24/XCL1/CD3E/SPTA1/TWSG1/RIPK2/LILRB2/ZAP70/TNFSF8/CLC/CCL5/LGALS3/VCAM1/CCR2	16
GO:0032092	BP	GO:0032092	positive regulation of protein binding	12/720	93/17913	0.00034193	0.0058919	0.00476023	MMP9/AKTIP/LRRK2/SPTA1/ADD2/TIAM1/RIPK2/PLCL2/CAPRIN2/APP/LGALS3/PLK2	12
GO:0045621	BP	GO:0045621	positive regulation of lymphocyte differentiation	12/720	93/17913	0.00034193	0.0058919	0.00476023	RASGRP1/IL7R/DUSP10/SOCS5/CD27/IL4R/ADA/RIPK2/VNN1/GATA3/LILRB2/ZAP70	12
GO:0071868	BP	GO:0071868	cellular response to monoamine stimulus	7/720	34/17913	0.000342706	0.0058919	0.00476023	PKLR/LRRK2/GNG2/STAR/APP/ID1/SNCA	7
GO:0071870	BP	GO:0071870	cellular response to catecholamine stimulus	7/720	34/17913	0.000342706	0.0058919	0.00476023	PKLR/LRRK2/GNG2/STAR/APP/ID1/SNCA	7
GO:0032637	BP	GO:0032637	interleukin-8 production	11/720	80/17913	0.000343047	0.0058919	0.00476023	CHI3L1/PRG3/CD2/FFAR2/PTPN22/FCN1/TLR8/ELANE/CD14/NOD2/LILRA2	11
GO:0035690	BP	GO:0035690	cellular response to drug	29/720	362/17913	0.000345715	0.00591613	0.0047798	LCN2/IL18RAP/GNA15/ARG1/GCLM/LRRK2/CYBB/CDH1/JUP/KCNH2/ETS1/CDK1/AQP1/PTPN22/RNF149/DNMT3B/RIPK2/SMYD3/STAR/PLEKHA1/CCNA2/ECT2/AHR/NOD2/PLCB1/PTAFR/ID1/GNAI1/PTGS2	29
GO:2001056	BP	GO:2001056	positive regulation of cysteine-type endopeptidase activity	15/720	135/17913	0.000349453	0.00595842	0.00481397	ALOX12/NLRC4/LCK/NLRP12/CYFIP2/GSN/RIPK2/PMAIP1/APAF1/S100A9/CASP8AP2/ASPH/CTSH/SNCA/S100A8	15
GO:0010952	BP	GO:0010952	positive regulation of peptidase activity	18/720	180/17913	0.000351167	0.00596604	0.00482012	ALOX12/NLRC4/LCK/NLRP12/PCOLCE2/CYFIP2/GSN/RIPK2/PMAIP1/APAF1/S100A9/CR1/CASP8AP2/APP/ASPH/CTSH/SNCA/S100A8	18
GO:0046677	BP	GO:0046677	response to antibiotic	27/720	328/17913	0.000357682	0.00602052	0.00486414	LCN2/IL18RAP/HP/ARG1/CD27/LRRK2/CYBB/ADA/ETS1/CA3/CDK1/AQP1/GSN/STAR/PLEKHA1/ALAD/ECT2/GATA3/CD14/AHR/CRIP1/VCAM1/EPS8/ID1/S100A8/GNAI1/AREG	27
GO:1990748	BP	GO:1990748	cellular detoxification	13/720	107/17913	0.000358084	0.00602052	0.00486414	IPCEF1/HP/ALOX5AP/HBM/PRDX2/PRXL2C/EPX/S100A9/HBD/HBQ1/CD36/MPO/PTGS2	13
GO:0034614	BP	GO:0034614	cellular response to reactive oxygen species	17/720	165/17913	0.000358212	0.00602052	0.00486414	LCN2/MMP9/IL18RAP/ARG1/NME8/LRRK2/ETS1/CDK1/AQP1/PRDX2/MMP2/PLEKHA1/CCNA2/ECT2/TPM1/CD36/MPO	17
GO:0002448	BP	GO:0002448	mast cell mediated immunity	8/720	45/17913	0.000377586	0.006314	0.00510125	RASGRP1/IL4R/FGR/GATA2/KIT/SERPINB9/ADGRE2/FCER1G	8
GO:0031664	BP	GO:0031664	regulation of lipopolysaccharide-mediated signaling pathway	6/720	25/17913	0.000379698	0.006314	0.00510125	LTF/PRDX2/CARD16/LILRA2/LY96/CD36	6
GO:0050901	BP	GO:0050901	leukocyte tethering or rolling	6/720	25/17913	0.000379698	0.006314	0.00510125	ADD2/ELANE/VCAM1/PTAFR/CCR2/CX3CR1	6
GO:0051702	BP	GO:0051702	interaction with symbiont	11/720	81/17913	0.000382807	0.00634328	0.00512491	CAMP/STOM/LEF1/ARG1/LTF/PF4/AQP1/ELANE/CTSG/CCL5/AZU1	11
GO:0043901	BP	GO:0043901	negative regulation of multi-organism process	18/720	182/17913	0.000401667	0.006617	0.00534606	CAMP/PPM1B/SLPI/LTF/TRIM10/ADA/ISG20/GSN/FCN1/PRDX2/ELANE/CTSG/CARD16/CCL5/LILRA2/FGL2/CD36/MPO	18
GO:0045765	BP	GO:0045765	regulation of angiogenesis	30/720	383/17913	0.000402138	0.006617	0.00534606	CEACAM1/CHI3L1/CXCR2/CD160/ANXA3/CYBB/CEMIP2/JUP/HOXA5/ETS1/ITGA5/HHEX/PF4/AQP1/C5AR1/TIE1/VEGFA/CD34/GATA2/E2F2/STAB1/ADGRA2/C3AR1/PLK2/CTSH/ID1/CCR2/FOXC1/CX3CR1/PTGS2	30
GO:0042092	BP	GO:0042092	type 2 immune response	7/720	35/17913	0.000413688	0.00678334	0.00548044	ARG1/SOCS5/IL4R/XCL1/GATA3/NOD2/CCR2	7
GO:1903707	BP	GO:1903707	negative regulation of hemopoiesis	16/720	152/17913	0.000415916	0.00679618	0.00549082	CEACAM1/TMEM131L/SOCS5/LTF/MEIS1/HOXA7/IL4R/HOXA5/GPR171/TAL1/PF4/PRDX2/GATA2/INHBA/ZFP36L1/MAFB	16
GO:2000106	BP	GO:2000106	regulation of leukocyte apoptotic process	11/720	82/17913	0.000426364	0.0069428	0.00560928	CXCR2/IL7R/CD27/CD3G/CCR7/ADA/AURKB/FCER1G/NOD2/CCL5/LGALS3	11
GO:0042737	BP	GO:0042737	drug catabolic process	13/720	109/17913	0.000429529	0.00697022	0.00563143	CHIT1/AMPD3/HP/IDUA/ADA/SDSL/NPL/PRDX2/ALDH2/EPX/CTSH/SNCA/MPO	13
GO:0032757	BP	GO:0032757	positive regulation of interleukin-8 production	8/720	46/17913	0.000441198	0.00711773	0.00575061	PRG3/CD2/FFAR2/FCN1/TLR8/ELANE/CD14/NOD2	8
GO:0002700	BP	GO:0002700	regulation of production of molecular mediator of immune response	15/720	138/17913	0.000442929	0.00711773	0.00575061	CD160/C17orf99/ARG1/IL4R/ANGPT1/XCL1/IL18R1/IL1R1/FFAR2/GATA3/CLC/FCER1G/NOD2/CCR2/CD36	15
GO:0045647	BP	GO:0045647	negative regulation of erythrocyte differentiation	4/720	10/17913	0.000447694	0.00711773	0.00575061	HOXA5/TAL1/ZFP36L1/MAFB	4
GO:0051231	BP	GO:0051231	spindle elongation	4/720	10/17913	0.000447694	0.00711773	0.00575061	RACGAP1/AURKB/KIF4A/KIF23	4
GO:0051255	BP	GO:0051255	spindle midzone assembly	4/720	10/17913	0.000447694	0.00711773	0.00575061	RACGAP1/AURKB/KIF4A/KIF23	4
GO:0070942	BP	GO:0070942	neutrophil mediated cytotoxicity	4/720	10/17913	0.000447694	0.00711773	0.00575061	ARG1/ELANE/CTSG/AZU1	4
GO:0002691	BP	GO:0002691	regulation of cellular extravasation	6/720	26/17913	0.000476974	0.00753234	0.00608559	IL1R1/BST1/ELANE/PLCB1/PTAFR/CCR2	6
GO:0071624	BP	GO:0071624	positive regulation of granulocyte chemotaxis	6/720	26/17913	0.000476974	0.00753234	0.00608559	CXCR2/CCR7/XCL1/C5AR1/DYSF/C3AR1	6
GO:0050728	BP	GO:0050728	negative regulation of inflammatory response	17/720	170/17913	0.000507139	0.00798192	0.00644881	PGLYRP1/FPR2/DUSP10/SOCS5/NR1H3/NLRP12/RORA/ADA/ETS1/PBK/C5orf30/TNFAIP6/IL1R2/ELANE/GATA3/CST7/CCN3	17
GO:0007091	BP	GO:0007091	metaphase/anaphase transition of mitotic cell cycle	8/720	47/17913	0.000513237	0.00802423	0.00648299	CENPE/DLGAP5/BUB1B/AURKB/CDC20/CCNB1/NDC80/TTK	8
GO:0010965	BP	GO:0010965	regulation of mitotic sister chromatid separation	8/720	47/17913	0.000513237	0.00802423	0.00648299	CENPE/DLGAP5/BUB1B/AURKB/CDC20/CCNB1/NDC80/TTK	8
GO:1901342	BP	GO:1901342	regulation of vasculature development	32/720	425/17913	0.000520632	0.00811289	0.00655463	CEACAM1/CHI3L1/CXCR2/CD160/ANXA3/WT1/CYBB/CEMIP2/JUP/HOXA5/ETS1/ITGA5/HHEX/PF4/AQP1/C5AR1/TIE1/VEGFA/CD34/GATA2/E2F2/KIT/STAB1/ADGRA2/C3AR1/PLK2/CTSH/ID1/CCR2/FOXC1/CX3CR1/PTGS2	32
GO:0042267	BP	GO:0042267	natural killer cell mediated cytotoxicity	9/720	59/17913	0.000540189	0.00838986	0.0067784	CEACAM1/IL18RAP/CD160/RASGRP1/SLAMF7/GZMB/RAB27A/SERPINB9/LYST	9
GO:0050866	BP	GO:0050866	negative regulation of cell activation	18/720	187/17913	0.000556271	0.00861122	0.00695724	CEACAM1/ALOX12/TMEM131L/ARG1/SOCS5/NR1H3/IL4R/MNDA/XCL1/SOCS6/PTPN22/TWSG1/PRDX2/CST7/LILRB2/LGALS3/INHBA/CCR2	18
GO:0046641	BP	GO:0046641	positive regulation of alpha-beta T cell proliferation	5/720	18/17913	0.000572764	0.00877989	0.00709351	XCL1/CD3E/RIPK2/ZAP70/CCR2	5
GO:0071371	BP	GO:0071371	cellular response to gonadotropin stimulus	5/720	18/17913	0.000572764	0.00877989	0.00709351	GCLM/WT1/STAR/CCNA2/INHBA	5
GO:0098581	BP	GO:0098581	detection of external biotic stimulus	5/720	18/17913	0.000572764	0.00877989	0.00709351	PGLYRP1/NLRC4/SCARB1/NOD2/LY96	5
GO:0050829	BP	GO:0050829	defense response to Gram-negative bacterium	10/720	72/17913	0.000582443	0.00889928	0.00718997	HIST1H2BK/CD160/LTF/DEFA4/SLC11A1/ELANE/RNASE3/CTSG/AZU1/MPEG1	10
GO:0010955	BP	GO:0010955	negative regulation of protein processing	7/720	37/17913	0.000590706	0.00893854	0.00722169	LRRK2/SERPING1/CD59/IL1R2/CST7/CR1/CARD16	7
GO:1903318	BP	GO:1903318	negative regulation of protein maturation	7/720	37/17913	0.000590706	0.00893854	0.00722169	LRRK2/SERPING1/CD59/IL1R2/CST7/CR1/CARD16	7
GO:0046640	BP	GO:0046640	regulation of alpha-beta T cell proliferation	6/720	27/17913	0.000592602	0.00893854	0.00722169	XCL1/CD3E/TWSG1/RIPK2/ZAP70/CCR2	6
GO:0032653	BP	GO:0032653	regulation of interleukin-10 production	8/720	48/17913	0.00059451	0.00893854	0.00722169	XCL1/MMP8/TRIB2/LILRA5/CD34/EPX/FCER1G/NOD2	8
GO:1903307	BP	GO:1903307	positive regulation of regulated secretory pathway	8/720	48/17913	0.00059451	0.00893854	0.00722169	CD177/ITGAM/IL4R/RAB27A/FGR/GATA2/FCER1G/PTAFR	8
GO:0140014	BP	GO:0140014	mitotic nuclear division	21/720	237/17913	0.000608904	0.00910376	0.00735517	AURKA/ANLN/CENPE/OBSL1/RACGAP1/DLGAP5/BUB1B/KIF11/AURKB/CDC20/KIF2C/NEK2/CCNB1/MKI67/NDC80/NCAPG/KIF4A/TTK/UBE2C/KIF23/EPS8	21
GO:0050766	BP	GO:0050766	positive regulation of phagocytosis	9/720	60/17913	0.000613237	0.00910376	0.00735517	FPR2/IL2RB/PTPRJ/RAB31/RAB27A/SLC11A1/GATA2/AZU1/CD36	9
GO:1990868	BP	GO:1990868	response to chemokine	9/720	60/17913	0.000613237	0.00910376	0.00735517	CXCR2/PADI2/CCR7/ACKR1/CCL5/CCR2/FOXC1/CCR1/CX3CR1	9
GO:1990869	BP	GO:1990869	cellular response to chemokine	9/720	60/17913	0.000613237	0.00910376	0.00735517	CXCR2/PADI2/CCR7/ACKR1/CCL5/CCR2/FOXC1/CCR1/CX3CR1	9
GO:1901222	BP	GO:1901222	regulation of NIK/NF-kappaB signaling	13/720	114/17913	0.000662843	0.00980924	0.00792515	CHI3L1/PPM1B/CD27/ADGRG3/NLRP12/IL18R1/MMP8/PTPN22/C1QTNF4/APP/CD14/CCN3/NOD2	13
GO:0002604	BP	GO:0002604	regulation of dendritic cell antigen processing and presentation	4/720	11/17913	0.000681201	0.00992486	0.00801856	CCR7/SLC11A1/NOD2/FGL2	4
GO:0014831	BP	GO:0014831	gastro-intestinal system smooth muscle contraction	4/720	11/17913	0.000681201	0.00992486	0.00801856	NMU/KIT/PTAFR/SULF2	4
GO:0033089	BP	GO:0033089	positive regulation of T cell differentiation in thymus	4/720	11/17913	0.000681201	0.00992486	0.00801856	RASGRP1/IL7R/ADA/VNN1	4
GO:0070673	BP	GO:0070673	response to interleukin-18	4/720	11/17913	0.000681201	0.00992486	0.00801856	IL18RAP/ALOX5/IL18R1/RIPK2	4
GO:0072672	BP	GO:0072672	neutrophil extravasation	4/720	11/17913	0.000681201	0.00992486	0.00801856	CD177/IL1R1/PRTN3/JAML	4
GO:0044784	BP	GO:0044784	metaphase/anaphase transition of cell cycle	8/720	49/17913	0.000685866	0.00993134	0.0080238	CENPE/DLGAP5/BUB1B/AURKB/CDC20/CCNB1/NDC80/TTK	8
GO:0051306	BP	GO:0051306	mitotic sister chromatid separation	8/720	49/17913	0.000685866	0.00993134	0.0080238	CENPE/DLGAP5/BUB1B/AURKB/CDC20/CCNB1/NDC80/TTK	8
GO:0002709	BP	GO:0002709	regulation of T cell mediated immunity	9/720	61/17913	0.000694166	0.00995959	0.00804662	CEACAM1/IL7R/ARG1/XCL1/IL18R1/IL1R1/GATA3/CLC/CCR2	9
GO:0034113	BP	GO:0034113	heterotypic cell-cell adhesion	9/720	61/17913	0.000694166	0.00995959	0.00804662	CD2/LCK/CEACAM6/JUP/ITGA5/GCNT2/LILRB2/VCAM1/IL1RN	9
GO:0046635	BP	GO:0046635	positive regulation of alpha-beta T cell activation	9/720	61/17913	0.000694166	0.00995959	0.00804662	CD160/SOCS5/IL4R/XCL1/CD3E/ADA/RIPK2/ZAP70/CCR2	9
GO:0071867	BP	GO:0071867	response to monoamine	7/720	38/17913	0.000699301	0.00997246	0.00805702	PKLR/LRRK2/GNG2/STAR/APP/ID1/SNCA	7
GO:0071869	BP	GO:0071869	response to catecholamine	7/720	38/17913	0.000699301	0.00997246	0.00805702	PKLR/LRRK2/GNG2/STAR/APP/ID1/SNCA	7
GO:0015893	BP	GO:0015893	drug transport	17/720	175/17913	0.000706529	0.0100451	0.0081157	IPCEF1/RETN/TCN1/ARG1/FOLR3/SLC15A4/AQP1/HBM/NFKBIE/RHAG/SLC11A1/HBD/HBQ1/INHBA/SLC6A8/SNCA/CA2	17
GO:0072001	BP	GO:0072001	renal system development	24/720	291/17913	0.00072439	0.0102386	0.00827208	MMP9/TACSTD2/CXCR2/SOX4/LRRK2/WT1/CD24/MME/ANGPT1/NFIA/BASP1/EPCAM/APAF1/VEGFA/ACTA2/CD34/GATA3/MTSS1/IRX3/CTSH/PROM1/FOXC1/CA2/SULF2	24
GO:0055072	BP	GO:0055072	iron ion homeostasis	10/720	74/17913	0.000726179	0.0102386	0.00827208	LCN2/STEAP4/LTF/SLC40A1/RHAG/EPB42/SLC11A1/SLC25A37/TFR2/ALAS2	10
GO:0051091	BP	GO:0051091	positive regulation of DNA-binding transcription factor activity	22/720	257/17913	0.00072676	0.0102386	0.00827208	CAPN3/IL18RAP/NLRC4/ANXA3/NFAM1/S100A12/LTF/JUP/IL18R1/RIPK2/VEGFA/S100A9/KIT/CARD16/APP/NOD2/MAP3K13/S100A8/CD36/CX3CR1/CYTL1/BEX1	22
GO:0034698	BP	GO:0034698	response to gonadotropin	6/720	28/17913	0.000728845	0.0102386	0.00827208	GCLM/WT1/STAR/TGFBR3/CCNA2/INHBA	6
GO:0002577	BP	GO:0002577	regulation of antigen processing and presentation	5/720	19/17913	0.000751789	0.0104363	0.0084318	CCR7/SLC11A1/LILRB2/NOD2/FGL2	5
GO:0019370	BP	GO:0019370	leukotriene biosynthetic process	5/720	19/17913	0.000751789	0.0104363	0.0084318	PRG3/ALOX5/GGTA1P/LTA4H/ALOX5AP	5
GO:0045061	BP	GO:0045061	thymic T cell selection	5/720	19/17913	0.000751789	0.0104363	0.0084318	CCR7/CD3E/CD3D/GATA3/ZAP70	5
GO:0045063	BP	GO:0045063	T-helper 1 cell differentiation	5/720	19/17913	0.000751789	0.0104363	0.0084318	LEF1/SOCS5/IL4R/IL18R1/RIPK2	5
GO:1902850	BP	GO:1902850	microtubule cytoskeleton organization involved in mitosis	13/720	116/17913	0.000782243	0.0107828	0.00871169	SPC25/CENPE/RACGAP1/KIF11/AURKB/CDC20/CCNB1/NDC80/KIF4A/TTK/KIF23/PLK2/GNAI1	13
GO:0010950	BP	GO:0010950	positive regulation of endopeptidase activity	16/720	161/17913	0.000784383	0.0107828	0.00871169	ALOX12/NLRC4/LCK/NLRP12/CYFIP2/GSN/RIPK2/PMAIP1/APAF1/S100A9/CR1/CASP8AP2/ASPH/CTSH/SNCA/S100A8	16
GO:0031343	BP	GO:0031343	positive regulation of cell killing	8/720	50/17913	0.000788201	0.0107828	0.00871169	IL18RAP/PGLYRP1/CD160/RASGRP1/ARG1/ITGAM/XCL1/PRF1	8
GO:0051187	BP	GO:0051187	cofactor catabolic process	8/720	50/17913	0.000788201	0.0107828	0.00871169	HP/CYP4F2/PRDX2/BLVRA/EPX/BLVRB/SNCA/MPO	8
GO:0099024	BP	GO:0099024	plasma membrane invagination	8/720	50/17913	0.000788201	0.0107828	0.00871169	ITGAM/RAB31/GSN/SNX18/AURKB/GATA2/FCER1G/CD36	8
GO:0001822	BP	GO:0001822	kidney development	23/720	276/17913	0.000804864	0.0109788	0.00887008	MMP9/TACSTD2/CXCR2/SOX4/LRRK2/WT1/CD24/MME/ANGPT1/BASP1/EPCAM/APAF1/VEGFA/ACTA2/CD34/GATA3/MTSS1/IRX3/CTSH/PROM1/FOXC1/CA2/SULF2	23
GO:0006919	BP	GO:0006919	activation of cysteine-type endopeptidase activity involved in apoptotic process	10/720	75/17913	0.000808312	0.010994	0.00888233	NLRC4/LCK/NLRP12/PMAIP1/APAF1/S100A9/CASP8AP2/CTSH/SNCA/S100A8	10
GO:0010951	BP	GO:0010951	negative regulation of endopeptidase activity	19/720	210/17913	0.000846415	0.011479	0.00927424	MMP9/LEF1/SLPI/CD27/TFPI/LTF/AQP1/VEGFA/SPOCK2/TNFAIP8/CST7/CR1/SERPINB9/CARD16/APP/BIRC5/SNCA/CSTA/PTGS2	19
GO:0002824	BP	GO:0002824	positive regulation of adaptive immune response based on somatic recombination of immune receptors built from immunoglobulin superfamily domains	11/720	89/17913	0.00086291	0.0116587	0.0094194	C17orf99/SOCS5/XCL1/IL18R1/ADA/IL1R1/RIPK2/SLC11A1/GATA3/FCER1G/CCR2	11
GO:0000070	BP	GO:0000070	mitotic sister chromatid segregation	14/720	132/17913	0.000867096	0.0116587	0.0094194	CENPE/RACGAP1/DLGAP5/BUB1B/AURKB/CDC20/KIF2C/NEK2/CCNB1/NDC80/NCAPG/KIF4A/TTK/KIF23	14
GO:0051250	BP	GO:0051250	negative regulation of lymphocyte activation	14/720	132/17913	0.000867096	0.0116587	0.0094194	CEACAM1/TMEM131L/ARG1/SOCS5/IL4R/MNDA/XCL1/SOCS6/PTPN22/TWSG1/PRDX2/LILRB2/LGALS3/INHBA	14
GO:0071887	BP	GO:0071887	leukocyte apoptotic process	12/720	103/17913	0.000871749	0.0116879	0.00944296	CXCR2/IL7R/CD27/CD3G/CCR7/ADA/AURKB/CLC/FCER1G/NOD2/CCL5/LGALS3	12
GO:0072606	BP	GO:0072606	interleukin-8 secretion	6/720	29/17913	0.000888085	0.0118395	0.00956542	CHI3L1/CD2/FFAR2/PTPN22/FCN1/CD14	6
GO:1904467	BP	GO:1904467	regulation of tumor necrosis factor secretion	6/720	29/17913	0.000888085	0.0118395	0.00956542	ORM1/LRRK2/MMP8/LILRA5/C1QTNF4/LILRA2	6
GO:0032613	BP	GO:0032613	interleukin-10 production	8/720	51/17913	0.000902451	0.0119632	0.00966539	XCL1/MMP8/TRIB2/LILRA5/CD34/EPX/FCER1G/NOD2	8
GO:0150077	BP	GO:0150077	regulation of neuroinflammatory response	8/720	51/17913	0.000902451	0.0119632	0.00966539	MMP9/LRRK2/ITGAM/MMP8/C5AR1/CST7/APP/PTGS2	8
GO:0035710	BP	GO:0035710	CD4-positive, alpha-beta T cell activation	11/720	90/17913	0.000948134	0.0124564	0.0100638	CD160/LEF1/SOCS5/IL4R/XCL1/RORA/IL18R1/NKX2-3/TWSG1/RIPK2/GATA3	11
GO:0045639	BP	GO:0045639	positive regulation of myeloid cell differentiation	11/720	90/17913	0.000948134	0.0124564	0.0100638	LEF1/HOXA5/ETS1/TAL1/PF4/KLF10/GATA2/INHBA/ZFP36L1/CA2/CCR1	11
GO:0046634	BP	GO:0046634	regulation of alpha-beta T cell activation	11/720	90/17913	0.000948134	0.0124564	0.0100638	CD160/SOCS5/IL4R/XCL1/CD3E/ADA/TWSG1/RIPK2/GATA3/ZAP70/CCR2	11
GO:0050868	BP	GO:0050868	negative regulation of T cell activation	12/720	104/17913	0.000950242	0.0124564	0.0100638	CEACAM1/TMEM131L/ARG1/SOCS5/IL4R/XCL1/SOCS6/PTPN22/TWSG1/PRDX2/LILRB2/LGALS3	12
GO:0042832	BP	GO:0042832	defense response to protozoan	5/720	20/17913	0.000969492	0.0126383	0.0102108	ARG1/IL4R/PF4/SLC11A1/LYST	5
GO:0060216	BP	GO:0060216	definitive hemopoiesis	5/720	20/17913	0.000969492	0.0126383	0.0102108	MEIS1/HOXB3/TAL1/TGFBR3/GATA2	5
GO:0051988	BP	GO:0051988	regulation of attachment of spindle microtubules to kinetochore	4/720	12/17913	0.000989431	0.0128075	0.0103475	RACGAP1/NEK2/CCNB1/ECT2	4
GO:0051092	BP	GO:0051092	positive regulation of NF-kappaB transcription factor activity	15/720	149/17913	0.000990534	0.0128075	0.0103475	CAPN3/IL18RAP/NLRC4/S100A12/LTF/IL18R1/RIPK2/S100A9/CARD16/APP/NOD2/MAP3K13/S100A8/CD36/CX3CR1	15
GO:0001910	BP	GO:0001910	regulation of leukocyte mediated cytotoxicity	9/720	64/17913	0.000990634	0.0128075	0.0103475	CEACAM1/IL18RAP/CD160/RASGRP1/IL7R/ARG1/ITGAM/XCL1/SERPINB9	9
GO:0001501	BP	GO:0001501	skeletal system development	34/720	479/17913	0.000997713	0.0128637	0.0103929	MMP9/CHI3L1/SOX4/PAX5/HOXA10/TGFBI/LTF/MEIS1/HOXA7/CSGALNACT1/HOXB5/SOX6/HOXA6/HOXA5/HOXB6/HOXB3/TAL1/ANKH/FGR/MMP2/PLEKHA1/HOXA1/CHD7/HOXB2/KIT/MAF/NPR3/CCN3/IRX5/FBN2/PDGFC/FOXC1/SULF2/CYTL1	34
GO:0097191	BP	GO:0097191	extrinsic apoptotic signaling pathway	19/720	213/17913	0.00100317	0.0128987	0.0104212	LCN2/MAL/GCLM/CTTN/CD27/SGPP1/ATF3/DEPTOR/FEM1B/PF4/PMAIP1/PRDX2/KRT18/G0S2/SORT1/CASP8AP2/LGALS3/MLLT11/INHBA	19
GO:0071320	BP	GO:0071320	cellular response to cAMP	8/720	52/17913	0.0010296	0.0131666	0.0106376	WT1/AQP1/STAR/AQP9/APP/AHR/PTAFR/ZFP36L1	8
GO:1905818	BP	GO:1905818	regulation of chromosome separation	8/720	52/17913	0.0010296	0.0131666	0.0106376	CENPE/DLGAP5/BUB1B/AURKB/CDC20/CCNB1/NDC80/TTK	8
GO:0007088	BP	GO:0007088	regulation of mitotic nuclear division	15/720	150/17913	0.00106078	0.0135286	0.0109301	AURKA/ANLN/CENPE/OBSL1/DLGAP5/BUB1B/KIF11/AURKB/CDC20/NEK2/CCNB1/MKI67/NDC80/TTK/UBE2C	15
GO:0046633	BP	GO:0046633	alpha-beta T cell proliferation	6/720	30/17913	0.00107282	0.0136451	0.0110242	XCL1/CD3E/TWSG1/RIPK2/ZAP70/CCR2	6
GO:0018105	BP	GO:0018105	peptidyl-serine phosphorylation	20/720	231/17913	0.00108225	0.013728	0.0110912	TCL1A/LRRK2/AURKA/ANGPT1/ERN1/CDK1/RIPK2/PLCL2/SMYD3/AURKB/VEGFA/CCNB1/CSNK1E/CAPRIN2/TTK/APP/PLK2/MAP3K13/SNCA/PTGS2	20
GO:0043900	BP	GO:0043900	regulation of multi-organism process	30/720	408/17913	0.00112045	0.0141743	0.0114518	CAMP/PGLYRP1/PPM1B/STOM/LEF1/SLPI/ARG1/LTF/AURKA/TRIM10/ADA/PRF1/ISG20/GSN/RIPK2/FCN1/PRDX2/TOP2A/ELANE/CTSG/CARD16/PLCB1/CCL5/PTAFR/INHBA/LILRA2/LY96/FGL2/CD36/MPO	30
GO:0097305	BP	GO:0097305	response to alcohol	20/720	232/17913	0.00114097	0.0143952	0.0116303	CD27/CCR7/CYBB/CDH1/JUP/GNG2/CA3/CDK1/GSN/STAR/ALAD/TGFBR3/GATA3/CD14/AHR/VCAM1/EPS8/INHBA/S100A8/GNAI1	20
GO:0048469	BP	GO:0048469	cell maturation	16/720	167/17913	0.00116107	0.0146096	0.0118035	B4GALT5/LRRK2/AURKA/SLC26A8/HOXA5/ROPN1L/FEM1B/TAL1/VEGFA/CCNB1/EPB42/GATA2/GATA3/APP/MAP3K13/IRX5	16
GO:0043551	BP	GO:0043551	regulation of phosphatidylinositol 3-kinase activity	8/720	53/17913	0.00117067	0.014652	0.0118378	FLT3/FPR2/SOCS5/CCR7/SOCS6/FGR/KIT/NOD2	8
GO:0050853	BP	GO:0050853	B cell receptor signaling pathway	8/720	53/17913	0.00117067	0.014652	0.0118378	MS4A1/PAX5/NFAM1/CMTM3/MNDA/PTPN22/PLCL2/PLEKHA1	8
GO:0043154	BP	GO:0043154	negative regulation of cysteine-type endopeptidase activity involved in apoptotic process	10/720	79/17913	0.00121687	0.0151898	0.0122723	MMP9/LEF1/CD27/AQP1/VEGFA/TNFAIP8/SERPINB9/CARD16/SNCA/PTGS2	10
GO:0001562	BP	GO:0001562	response to protozoan	5/720	21/17913	0.00123075	0.015282	0.0123468	ARG1/IL4R/PF4/SLC11A1/LYST	5
GO:0035162	BP	GO:0035162	embryonic hemopoiesis	5/720	21/17913	0.00123075	0.015282	0.0123468	TAL1/VEGFA/GATA2/GATA3/KIT	5
GO:0002292	BP	GO:0002292	T cell differentiation involved in immune response	9/720	66/17913	0.00123991	0.0153151	0.0123734	CLEC4D/CLEC4E/LEF1/SOCS5/IL4R/RORA/IL18R1/RIPK2/GATA3	9
GO:0042440	BP	GO:0042440	pigment metabolic process	9/720	66/17913	0.00123991	0.0153151	0.0123734	ADA/CPOX/UROD/ALAD/HMBS/BLVRA/BLVRB/FECH/ALAS2	9
GO:0002702	BP	GO:0002702	positive regulation of production of molecular mediator of immune response	11/720	93/17913	0.0012465	0.0153561	0.0124066	CD160/C17orf99/IL4R/XCL1/IL18R1/IL1R1/FFAR2/GATA3/FCER1G/NOD2/CD36	11
GO:0035587	BP	GO:0035587	purinergic receptor signaling pathway	6/720	31/17913	0.00128565	0.0157149	0.0126965	P2RY10/P2RY13/ADA/GPR171/ACPP/PTAFR	6
GO:0045987	BP	GO:0045987	positive regulation of smooth muscle contraction	6/720	31/17913	0.00128565	0.0157149	0.0126965	CTTN/NMU/ADA/KIT/PTAFR/PTGS2	6
GO:1903978	BP	GO:1903978	regulation of microglial cell activation	6/720	31/17913	0.00128565	0.0157149	0.0126965	LRRK2/ITGAM/MMP8/C5AR1/CST7/APP	6
GO:0017001	BP	GO:0017001	antibiotic catabolic process	7/720	42/17913	0.00130076	0.0158176	0.0127794	HP/NPL/PRDX2/ALDH2/EPX/SNCA/MPO	7
GO:0050654	BP	GO:0050654	chondroitin sulfate proteoglycan metabolic process	7/720	42/17913	0.00130076	0.0158176	0.0127794	IDUA/CSGALNACT1/PXYLP1/CHST15/SPOCK2/VCAN/CYTL1	7
GO:0022408	BP	GO:0022408	negative regulation of cell-cell adhesion	16/720	169/17913	0.00131654	0.0159681	0.0129011	CEACAM1/ALOX12/TMEM131L/ARG1/SOCS5/IL4R/CDH1/XCL1/SOCS6/PTPN22/TWSG1/EPCAM/PRDX2/LILRB2/LGALS3/IL1RN	16
GO:1904645	BP	GO:1904645	response to amyloid-beta	8/720	54/17913	0.00132673	0.0160503	0.0129675	MMP9/FPR2/DNM1/IGF1R/MMP2/APP/VCAM1/CD36	8
GO:0018209	BP	GO:0018209	peptidyl-serine modification	21/720	252/17913	0.00133307	0.0160857	0.0129961	TCL1A/LRRK2/AURKA/ANGPT1/ERN1/CDK1/RIPK2/PLCL2/SMYD3/AURKB/VEGFA/CCNB1/CSNK1E/CAPRIN2/SPOCK2/TTK/APP/PLK2/MAP3K13/SNCA/PTGS2	21
GO:0014065	BP	GO:0014065	phosphatidylinositol 3-kinase signaling	14/720	138/17913	0.00133864	0.0161116	0.013017	CEACAM1/FLT3/CD160/RASGRP1/ANGPT1/IGF1R/FGR/PLEKHA1/PIP5K1B/GATA3/KIT/CCL5/IER3/ZFP36L1	14
GO:0002821	BP	GO:0002821	positive regulation of adaptive immune response	11/720	94/17913	0.00136162	0.0162418	0.0131222	C17orf99/SOCS5/XCL1/IL18R1/ADA/IL1R1/RIPK2/SLC11A1/GATA3/FCER1G/CCR2	11
GO:0032418	BP	GO:0032418	lysosome localization	9/720	67/17913	0.00138227	0.0162418	0.0131222	RASGRP1/DEF8/IL4R/FGR/KIF1B/GATA2/KIT/ADGRE2/FCER1G	9
GO:0002679	BP	GO:0002679	respiratory burst involved in defense response	4/720	13/17913	0.00138397	0.0162418	0.0131222	DUSP10/PRDX2/HCK/MPO	4
GO:0009635	BP	GO:0009635	response to herbicide	4/720	13/17913	0.00138397	0.0162418	0.0131222	LCN2/ARG1/STAR/ALAD	4
GO:0020027	BP	GO:0020027	hemoglobin metabolic process	4/720	13/17913	0.00138397	0.0162418	0.0131222	AHSP/EPB42/INHBA/ALAS2	4
GO:0031665	BP	GO:0031665	negative regulation of lipopolysaccharide-mediated signaling pathway	4/720	13/17913	0.00138397	0.0162418	0.0131222	LTF/PRDX2/CARD16/LILRA2	4
GO:0033008	BP	GO:0033008	positive regulation of mast cell activation involved in immune response	4/720	13/17913	0.00138397	0.0162418	0.0131222	IL4R/FGR/GATA2/FCER1G	4
GO:0043306	BP	GO:0043306	positive regulation of mast cell degranulation	4/720	13/17913	0.00138397	0.0162418	0.0131222	IL4R/FGR/GATA2/FCER1G	4
GO:0044130	BP	GO:0044130	negative regulation of growth of symbiont in host	4/720	13/17913	0.00138397	0.0162418	0.0131222	ELANE/CTSG/CD36/MPO	4
GO:1902713	BP	GO:1902713	regulation of interferon-gamma secretion	4/720	13/17913	0.00138397	0.0162418	0.0131222	CD160/RASGRP1/CD2/PTPN22	4
GO:0007249	BP	GO:0007249	I-kappaB kinase/NF-kappaB signaling	21/720	253/17913	0.00140042	0.016394	0.0132451	CAPN3/PPM1B/WLS/S100A12/SLC44A2/LTF/CCR7/ANGPT1/NLRP12/RORA/RIPK2/ZDHHC13/TLR8/ECT2/CARD16/CD14/NOD2/PLK2/LY96/CD36/CX3CR1	21
GO:0045861	BP	GO:0045861	negative regulation of proteolysis	25/720	324/17913	0.00146089	0.0170595	0.0137828	MMP9/LEF1/SLPI/CD27/TFPI/LRRK2/LTF/PBK/AQP1/SERPING1/ALAD/VEGFA/CD59/IL1R2/SPOCK2/TNFAIP8/CST7/CR1/SERPINB9/CARD16/APP/BIRC5/SNCA/CSTA/PTGS2	25
GO:0098813	BP	GO:0098813	nuclear chromosome segregation	19/720	220/17913	0.0014682	0.0171024	0.0138175	CCNB1IP1/KNL1/FAM83D/CENPE/RACGAP1/DLGAP5/BUB1B/BUB1/AURKB/CDC20/KIF2C/NEK2/CCNB1/NDC80/NCAPG/KIF4A/ECT2/TTK/KIF23	19
GO:0002690	BP	GO:0002690	positive regulation of leukocyte chemotaxis	10/720	81/17913	0.00147675	0.0171351	0.0138439	CXCR2/FPR2/CCR7/XCL1/C5AR1/DYSF/CCL5/C3AR1/CCR2/CCR1	10
GO:0071695	BP	GO:0071695	anatomical structure maturation	15/720	155/17913	0.00147829	0.0171351	0.0138439	B4GALT5/LRRK2/LTF/AURKA/HOXA5/FEM1B/TAL1/MMP2/CCNB1/EPB42/GATA3/APP/MAP3K13/IRX5/CX3CR1	15
GO:0070371	BP	GO:0070371	ERK1 and ERK2 cascade	23/720	289/17913	0.00148812	0.0172066	0.0139017	CEACAM1/CHI3L1/FPR2/RASGRP1/DUSP10/CCR7/ATF3/ANGPT1/NLRP12/FAM83D/NQO2/PTPN22/C5AR1/TIAM1/RIPK2/GCNT2/PRXL2C/APP/NOD2/CTSH/ZFP36L1/CCR1/CD36	23
GO:0043303	BP	GO:0043303	mast cell degranulation	7/720	43/17913	0.00150068	0.0173093	0.0139846	RASGRP1/IL4R/FGR/GATA2/KIT/ADGRE2/FCER1G	7
GO:0032633	BP	GO:0032633	interleukin-4 production	6/720	32/17913	0.00152927	0.0174678	0.0141127	LEF1/ITK/CD3E/EPX/GATA3/FCER1G	6
GO:0043552	BP	GO:0043552	positive regulation of phosphatidylinositol 3-kinase activity	6/720	32/17913	0.00152927	0.0174678	0.0141127	FLT3/FPR2/CCR7/FGR/KIT/NOD2	6
GO:0070207	BP	GO:0070207	protein homotrimerization	6/720	32/17913	0.00152927	0.0174678	0.0141127	LCN2/TCL1A/STEAP4/ARG1/CD247/ALOX5AP	6
GO:1990774	BP	GO:1990774	tumor necrosis factor secretion	6/720	32/17913	0.00152927	0.0174678	0.0141127	ORM1/LRRK2/MMP8/LILRA5/C1QTNF4/LILRA2	6
GO:0009595	BP	GO:0009595	detection of biotic stimulus	5/720	22/17913	0.00154058	0.0174698	0.0141143	PGLYRP1/NLRC4/SCARB1/NOD2/LY96	5
GO:0042744	BP	GO:0042744	hydrogen peroxide catabolic process	5/720	22/17913	0.00154058	0.0174698	0.0141143	HP/PRDX2/EPX/SNCA/MPO	5
GO:0072643	BP	GO:0072643	interferon-gamma secretion	5/720	22/17913	0.00154058	0.0174698	0.0141143	CD160/RASGRP1/CD2/PTPN22/GATA3	5
GO:0001659	BP	GO:0001659	temperature homeostasis	16/720	172/17913	0.00158244	0.0178584	0.0144283	LCN2/NR1H3/IL4R/IL18R1/NMU/IGF1R/PLCL2/ALDH1A1/G0S2/VEGFA/NPR3/PDGFC/ID1/CCR2/CD36/PTGS2	16
GO:0051783	BP	GO:0051783	regulation of nuclear division	16/720	172/17913	0.00158244	0.0178584	0.0144283	AURKA/ANLN/CENPE/OBSL1/DLGAP5/BUB1B/KIF11/AURKB/CDC20/NEK2/CCNB1/MKI67/NDC80/TTK/UBE2C/PLCB1	16
GO:0000819	BP	GO:0000819	sister chromatid segregation	15/720	157/17913	0.00168006	0.0189147	0.0152817	CENPE/RACGAP1/DLGAP5/BUB1B/BUB1/AURKB/CDC20/KIF2C/NEK2/CCNB1/NDC80/NCAPG/KIF4A/TTK/KIF23	15
GO:0010466	BP	GO:0010466	negative regulation of peptidase activity	19/720	223/17913	0.00171748	0.0192825	0.0155788	MMP9/LEF1/SLPI/CD27/TFPI/LTF/AQP1/VEGFA/SPOCK2/TNFAIP8/CST7/CR1/SERPINB9/CARD16/APP/BIRC5/SNCA/CSTA/PTGS2	19
GO:0030071	BP	GO:0030071	regulation of mitotic metaphase/anaphase transition	7/720	44/17913	0.00172374	0.0192825	0.0155788	CENPE/DLGAP5/AURKB/CDC20/CCNB1/NDC80/TTK	7
GO:0018108	BP	GO:0018108	peptidyl-tyrosine phosphorylation	26/720	346/17913	0.00172502	0.0192825	0.0155788	FLT3/SOCS5/LCK/CD24/PTPRJ/ANGPT1/CD3E/ITGA5/TAL1/IGF1R/FGR/LILRA5/RIPK2/TIE1/BST1/VEGFA/TTK/KIT/ZAP70/NEDD9/APP/CCL5/PDGFC/HCK/CD36/AREG	26
GO:0072006	BP	GO:0072006	nephron development	14/720	142/17913	0.00175933	0.0196195	0.0158511	TACSTD2/WT1/CD24/ANGPT1/BASP1/VEGFA/ACTA2/CD34/GATA3/MTSS1/IRX3/PROM1/FOXC1/SULF2	14
GO:0046916	BP	GO:0046916	cellular transition metal ion homeostasis	10/720	83/17913	0.00177999	0.0198029	0.0159993	LCN2/LCK/LTF/SLC40A1/SLC11A1/S100A9/APP/TFR2/ALAS2/S100A8	10
GO:0001913	BP	GO:0001913	T cell mediated cytotoxicity	6/720	33/17913	0.00180648	0.0199094	0.0160853	CEACAM1/IL7R/XCL1/PRF1/RAB27A/CTSH	6
GO:0010039	BP	GO:0010039	response to iron ion	6/720	33/17913	0.00180648	0.0199094	0.0160853	CPOX/SLC40A1/ALAD/CCNB1/TFR2/SNCA	6
GO:0048821	BP	GO:0048821	erythrocyte development	6/720	33/17913	0.00180648	0.0199094	0.0160853	SOX6/TAL1/RHAG/EPB42/SLC4A1/BPGM	6
GO:0071353	BP	GO:0071353	cellular response to interleukin-4	6/720	33/17913	0.00180648	0.0199094	0.0160853	LEF1/ARG1/IL4R/XCL1/ALAD/GATA3	6
GO:0002523	BP	GO:0002523	leukocyte migration involved in inflammatory response	4/720	14/17913	0.00187635	0.0203193	0.0164165	FFAR2/S100A9/ELANE/S100A8	4
GO:0035589	BP	GO:0035589	G protein-coupled purinergic nucleotide receptor signaling pathway	4/720	14/17913	0.00187635	0.0203193	0.0164165	P2RY10/P2RY13/GPR171/PTAFR	4
GO:0044126	BP	GO:0044126	regulation of growth of symbiont in host	4/720	14/17913	0.00187635	0.0203193	0.0164165	ELANE/CTSG/CD36/MPO	4
GO:0106106	BP	GO:0106106	cold-induced thermogenesis	14/720	143/17913	0.00188012	0.0203193	0.0164165	LCN2/NR1H3/IL4R/IL18R1/IGF1R/PLCL2/ALDH1A1/G0S2/VEGFA/NPR3/PDGFC/ID1/CCR2/CD36	14
GO:0120161	BP	GO:0120161	regulation of cold-induced thermogenesis	14/720	143/17913	0.00188012	0.0203193	0.0164165	LCN2/NR1H3/IL4R/IL18R1/IGF1R/PLCL2/ALDH1A1/G0S2/VEGFA/NPR3/PDGFC/ID1/CCR2/CD36	14
GO:0033045	BP	GO:0033045	regulation of sister chromatid segregation	9/720	70/17913	0.00188982	0.0203193	0.0164165	CENPE/DLGAP5/BUB1B/BUB1/AURKB/CDC20/CCNB1/NDC80/TTK	9
GO:0033047	BP	GO:0033047	regulation of mitotic sister chromatid segregation	8/720	57/17913	0.00189609	0.0203193	0.0164165	CENPE/DLGAP5/BUB1B/AURKB/CDC20/CCNB1/NDC80/TTK	8
GO:0045576	BP	GO:0045576	mast cell activation	8/720	57/17913	0.00189609	0.0203193	0.0164165	RASGRP1/S100A12/IL4R/FGR/GATA2/KIT/ADGRE2/FCER1G	8
GO:0045824	BP	GO:0045824	negative regulation of innate immune response	8/720	57/17913	0.00189609	0.0203193	0.0164165	CEACAM1/DUSP10/ARG1/NR1H3/NLRC5/SERPING1/CR1/SERPINB9	8
GO:0046686	BP	GO:0046686	response to cadmium ion	8/720	57/17913	0.00189609	0.0203193	0.0164165	MMP9/ARG1/CYBB/CDK1/GSN/STAR/ALAD/KIT	8
GO:0090183	BP	GO:0090183	regulation of kidney development	8/720	57/17913	0.00189609	0.0203193	0.0164165	MMP9/TACSTD2/WT1/CD24/BASP1/VEGFA/GATA3/PROM1	8
GO:0010288	BP	GO:0010288	response to lead ion	5/720	23/17913	0.00190412	0.0203193	0.0164165	CPOX/STAR/ALAD/APP/PTGS2	5
GO:0050857	BP	GO:0050857	positive regulation of antigen receptor-mediated signaling pathway	5/720	23/17913	0.00190412	0.0203193	0.0164165	NFAM1/LCK/CMTM3/CCR7/ADA	5
GO:0071677	BP	GO:0071677	positive regulation of mononuclear cell migration	5/720	23/17913	0.00190412	0.0203193	0.0164165	FPR2/CCL5/LGALS3/CCR2/CCR1	5
GO:0018212	BP	GO:0018212	peptidyl-tyrosine modification	26/720	349/17913	0.00194524	0.0206623	0.0166937	FLT3/SOCS5/LCK/CD24/PTPRJ/ANGPT1/CD3E/ITGA5/TAL1/IGF1R/FGR/LILRA5/RIPK2/TIE1/BST1/VEGFA/TTK/KIT/ZAP70/NEDD9/APP/CCL5/PDGFC/HCK/CD36/AREG	26
GO:0001776	BP	GO:0001776	leukocyte homeostasis	10/720	84/17913	0.00194944	0.0206623	0.0166937	FLT3/CXCR2/ADA/SPTA1/NKX2-3/PMAIP1/SLC40A1/CCNB2/FCER1G/CCR2	10
GO:0051781	BP	GO:0051781	positive regulation of cell division	10/720	84/17913	0.00194944	0.0206623	0.0166937	LBH/SVIL/TAL1/RACGAP1/AURKB/VEGFA/PPBP/ECT2/KIF23/PDGFC	10
GO:0051817	BP	GO:0051817	modification of morphology or physiology of other organism involved in symbiotic interaction	12/720	113/17913	0.00195895	0.0206908	0.0167167	CAMP/STOM/LEF1/ARG1/LTF/PF4/AQP1/ELANE/CTSG/SERPINB9/CCL5/AZU1	12
GO:0002279	BP	GO:0002279	mast cell activation involved in immune response	7/720	45/17913	0.00197171	0.0206908	0.0167167	RASGRP1/IL4R/FGR/GATA2/KIT/ADGRE2/FCER1G	7
GO:0002820	BP	GO:0002820	negative regulation of adaptive immune response	7/720	45/17913	0.00197171	0.0206908	0.0167167	CEACAM1/CD160/IL7R/ARG1/IL4R/XCL1/CR1	7
GO:0061756	BP	GO:0061756	leukocyte adhesion to vascular endothelial cell	7/720	45/17913	0.00197171	0.0206908	0.0167167	ETS1/ADD2/ELANE/VCAM1/PTAFR/CCR2/CX3CR1	7
GO:0043410	BP	GO:0043410	positive regulation of MAPK cascade	34/720	499/17913	0.00197412	0.0206908	0.0167167	FLT3/CHI3L1/FPR2/RASGRP1/FPR1/S100A12/CD27/LRRK2/CCR7/CD24/PTPRJ/ANGPT1/MINK1/ERN1/MMP8/NQO2/CDK1/LILRA5/PTPN22/C5AR1/TIAM1/RIPK2/PRDX2/VEGFA/GCNT2/PRXL2C/ELANE/KIT/APP/NOD2/PLCB1/MAP3K13/CCR1/CD36	34
GO:0060627	BP	GO:0060627	regulation of vesicle-mediated transport	33/720	480/17913	0.00197947	0.0207009	0.0167248	CD177/CEACAM1/FPR2/IL2RB/CNST/NR1H3/LRRK2/SCARB1/PTPRJ/ITGAM/IL4R/ANGPT1/DNM1/RAB31/RAB27A/FGR/DYSF/PRTN3/VEGFA/DNAJC6/SLC11A1/GATA2/CD14/ADGRE2/TFR2/FCER1G/LGALS3/PTAFR/AZU1/CCR2/SNCA/HCK/CD36	33
GO:0043062	BP	GO:0043062	extracellular structure organization	28/720	387/17913	0.00204339	0.0213219	0.0172265	MMP9/ADAM19/MPZL3/FSCN1/WT1/SCARB1/ITGAM/CDH1/CSGALNACT1/MMP8/ETS1/ITGA5/CRISPLD2/MMP2/COL4A5/CD34/TPSAB1/SPOCK2/ELANE/CTSG/APP/VCAM1/FBN2/FOXC1/VCAN/CD36/SULF2/MPO	28
GO:0046632	BP	GO:0046632	alpha-beta T cell differentiation	11/720	99/17913	0.00207554	0.0216095	0.0174589	LEF1/SOCS5/BCL11B/IL4R/RORA/IL18R1/ADA/NKX2-3/RIPK2/GATA3/ZAP70	11
GO:0046777	BP	GO:0046777	protein autophosphorylation	18/720	210/17913	0.00210062	0.0218223	0.0176308	FLT3/BMX/LRRK2/AURKA/MINK1/NLRP12/ERN1/MEX3B/IGF1R/FGR/AURKB/VEGFA/NEK2/TTK/KIT/ZAP70/MAP3K13/HCK	18
GO:0010574	BP	GO:0010574	regulation of vascular endothelial growth factor production	6/720	34/17913	0.00212015	0.0219155	0.0177061	RORA/C5AR1/C3AR1/CCR2/SULF2/PTGS2	6
GO:0045862	BP	GO:0045862	positive regulation of proteolysis	25/720	333/17913	0.00212192	0.0219155	0.0177061	CAPN3/ALOX12/NLRC4/SOCS5/LRRK2/LCK/AURKA/NLRP12/PCOLCE2/TRIB2/CYFIP2/GSN/RIPK2/PMAIP1/APAF1/CSNK1E/S100A9/CR1/CASP8AP2/APP/ASPH/PLK2/CTSH/SNCA/S100A8	25
GO:0010324	BP	GO:0010324	membrane invagination	8/720	58/17913	0.00212356	0.0219155	0.0177061	ITGAM/RAB31/GSN/SNX18/AURKB/GATA2/FCER1G/CD36	8
GO:0014074	BP	GO:0014074	response to purine-containing compound	14/720	145/17913	0.0021424	0.0220616	0.0178241	PKLR/WT1/ADSS/AQP1/DNMT3B/STAR/AQP9/APP/AHR/PTAFR/ZFP36L1/AREG/PTGS2/DNTT	14
GO:0021700	BP	GO:0021700	developmental maturation	21/720	262/17913	0.00214884	0.0220742	0.0178344	B4GALT5/LRRK2/LTF/AURKA/SLC26A8/NFIA/HOXA5/ROPN1L/FEM1B/TAL1/MMP2/VEGFA/CDC20/CCNB1/EPB42/GATA2/GATA3/APP/MAP3K13/IRX5/CX3CR1	21
GO:0006022	BP	GO:0006022	aminoglycan metabolic process	15/720	161/17913	0.00215301	0.0220742	0.0178344	CHIT1/PGLYRP1/B4GALT5/IDUA/CEMIP2/ANGPT1/CSGALNACT1/PXYLP1/HMMR/HS3ST3B1/GCNT2/CHST15/SPOCK2/FOXC1/VCAN	15
GO:1902099	BP	GO:1902099	regulation of metaphase/anaphase transition of cell cycle	7/720	46/17913	0.00224642	0.0229819	0.0185677	CENPE/DLGAP5/AURKB/CDC20/CCNB1/NDC80/TTK	7
GO:0002532	BP	GO:0002532	production of molecular mediator involved in inflammatory response	9/720	72/17913	0.00230385	0.0234673	0.0189599	DUSP10/ALOX5/IL4R/C5orf30/PRDX2/IL1R2/FCER1G/NOD2/CD36	9
GO:0032677	BP	GO:0032677	regulation of interleukin-8 production	9/720	72/17913	0.00230385	0.0234673	0.0189599	PRG3/CD2/FFAR2/PTPN22/FCN1/TLR8/ELANE/CD14/NOD2	9
GO:0002407	BP	GO:0002407	dendritic cell chemotaxis	5/720	24/17913	0.00232662	0.0236048	0.019071	CXCR2/CCR7/CCL5/CCR2/CCR1	5
GO:1903725	BP	GO:1903725	regulation of phospholipid metabolic process	10/720	86/17913	0.00232738	0.0236048	0.019071	FLT3/FPR2/SOCS5/CCR7/SCARB1/SOCS6/FGR/LPCAT1/KIT/NOD2	10
GO:0051090	BP	GO:0051090	regulation of DNA-binding transcription factor activity	30/720	429/17913	0.00241394	0.0244301	0.0197377	CAPN3/IL18RAP/NLRC4/ANXA3/NFAM1/S100A12/LTF/ADGRG3/XCL1/NLRP12/JUP/IL18R1/NLRC5/RIPK2/NFKBIE/PRDX2/VEGFA/S100A9/KIT/CARD16/APP/NOD2/MAP3K13/ID1/S100A8/HCK/CD36/CX3CR1/CYTL1/BEX1	30
GO:0071236	BP	GO:0071236	cellular response to antibiotic	14/720	147/17913	0.00243423	0.0245826	0.0198609	LCN2/IL18RAP/ARG1/LRRK2/CYBB/ETS1/CDK1/AQP1/STAR/PLEKHA1/ECT2/AHR/CRIP1/GNAI1	14
GO:0002693	BP	GO:0002693	positive regulation of cellular extravasation	4/720	15/17913	0.00247795	0.0247584	0.020003	IL1R1/ELANE/PTAFR/CCR2	4
GO:0015671	BP	GO:0015671	oxygen transport	4/720	15/17913	0.00247795	0.0247584	0.020003	IPCEF1/HBM/HBD/HBQ1	4
GO:0042535	BP	GO:0042535	positive regulation of tumor necrosis factor biosynthetic process	4/720	15/17913	0.00247795	0.0247584	0.020003	CYBB/APP/AZU1/CCR2	4
GO:0072160	BP	GO:0072160	nephron tubule epithelial cell differentiation	4/720	15/17913	0.00247795	0.0247584	0.020003	CD24/GATA3/MTSS1/PROM1	4
GO:2000484	BP	GO:2000484	positive regulation of interleukin-8 secretion	4/720	15/17913	0.00247795	0.0247584	0.020003	CD2/FFAR2/FCN1/CD14	4
GO:0002218	BP	GO:0002218	activation of innate immune response	24/720	319/17913	0.00250736	0.0249819	0.0201836	CLEC4D/PGLYRP1/CLEC4E/NLRC4/NR1H3/LTF/ITGAM/MNDA/CLEC4A/FFAR2/PTPN22/RIPK2/FCN1/MATR3/TLR8/S100A9/CD14/FCER1G/NOD2/LILRA2/S100A8/LY96/HCK/CD36	24
GO:0006898	BP	GO:0006898	receptor-mediated endocytosis	23/720	301/17913	0.00251093	0.0249819	0.0201836	CEACAM1/HP/CXCR2/FPR2/CLTCL1/CTTN/SCARB1/ITGAM/ANGPT1/DNM1/IGF2R/RAB31/VEGFA/IGKC/IGLC1/DNAJC6/STAB1/CD14/JCHAIN/TFR2/FCER1G/SNCA/CD36	23
GO:0002832	BP	GO:0002832	negative regulation of response to biotic stimulus	7/720	47/17913	0.00254973	0.025208	0.0203663	CEACAM1/PPM1B/LTF/PRDX2/CARD16/LILRA2/FGL2	7
GO:0045646	BP	GO:0045646	regulation of erythrocyte differentiation	7/720	47/17913	0.00254973	0.025208	0.0203663	HOXA5/ETS1/TAL1/GATA2/INHBA/ZFP36L1/MAFB	7
GO:0090630	BP	GO:0090630	activation of GTPase activity	7/720	47/17913	0.00254973	0.025208	0.0203663	CCDC125/RASGRP1/CCR7/GPR65/TIAM1/ECT2/NEDD9	7
GO:0002221	BP	GO:0002221	pattern recognition receptor signaling pathway	17/720	197/17913	0.0025685	0.0253404	0.0204732	PGLYRP1/CLEC4E/NR1H3/LTF/ITGAM/FFAR2/PTPN22/RIPK2/FCN1/TLR8/S100A9/CD14/NOD2/LILRA2/S100A8/LY96/CD36	17
GO:0000280	BP	GO:0000280	nuclear division	26/720	357/17913	0.00265363	0.0261255	0.0211075	CCNB1IP1/AURKA/ANLN/CENPE/OBSL1/RACGAP1/DLGAP5/ASPM/CCNA1/BUB1B/KIF11/AURKB/TOP2A/CDC20/KIF2C/NEK2/CCNB1/MKI67/NDC80/NCAPG/KIF4A/TTK/UBE2C/KIF23/PLCB1/EPS8	26
GO:0051099	BP	GO:0051099	positive regulation of binding	16/720	181/17913	0.00266455	0.0261782	0.0211501	MMP9/AKTIP/GPSM1/LRRK2/MMP8/SPTA1/ADD2/TIAM1/RIPK2/PLCL2/CAPRIN2/GATA3/APP/LGALS3/PLK2/FOXC1	16
GO:1904018	BP	GO:1904018	positive regulation of vasculature development	19/720	232/17913	0.00269025	0.0263757	0.0213096	CEACAM1/CHI3L1/CXCR2/ANXA3/CYBB/JUP/ETS1/ITGA5/AQP1/C5AR1/VEGFA/CD34/GATA2/KIT/C3AR1/PLK2/CTSH/CX3CR1/PTGS2	19
GO:0045637	BP	GO:0045637	regulation of myeloid cell differentiation	20/720	250/17913	0.0027677	0.0270785	0.0218775	CEACAM1/LEF1/CAMK4/LTF/MEIS1/HOXA7/HOXA5/ETS1/GPR171/TAL1/PF4/KLF10/KAT2B/GATA2/LGALS3/INHBA/ZFP36L1/CA2/CCR1/MAFB	20
GO:0090025	BP	GO:0090025	regulation of monocyte chemotaxis	5/720	25/17913	0.00281335	0.0273945	0.0221328	FPR2/CCN3/CCL5/CCR2/CCR1	5
GO:2000482	BP	GO:2000482	regulation of interleukin-8 secretion	5/720	25/17913	0.00281335	0.0273945	0.0221328	CD2/FFAR2/PTPN22/FCN1/CD14	5
GO:0043280	BP	GO:0043280	positive regulation of cysteine-type endopeptidase activity involved in apoptotic process	12/720	118/17913	0.00282154	0.0273945	0.0221328	ALOX12/NLRC4/LCK/NLRP12/GSN/PMAIP1/APAF1/S100A9/CASP8AP2/CTSH/SNCA/S100A8	12
GO:0031589	BP	GO:0031589	cell-substrate adhesion	24/720	322/17913	0.0028291	0.0273945	0.0221328	OLFM4/TACSTD2/COL17A1/CTTN/CCR7/CEACAM6/PTPRJ/HOXA7/ANGPT1/MINK1/JUP/CD3E/ITGA5/ACTN1/TIAM1/BST1/VEGFA/GCNT2/CD34/SPOCK2/NEDD9/VCAM1/ID1/CD36	24
GO:0043405	BP	GO:0043405	regulation of MAP kinase activity	24/720	322/17913	0.0028291	0.0273945	0.0221328	FLT3/RASGRP1/FPR1/DUSP10/S100A12/LRRK2/CD24/PTPRJ/DUSP14/ERN1/TRIB2/CDK1/IGF1R/PTPN22/C5AR1/STK38/TIAM1/RIPK2/PRDX2/VEGFA/ELANE/KIT/NOD2/MAP3K13	24
GO:0051235	BP	GO:0051235	maintenance of location	22/720	286/17913	0.00284106	0.0274538	0.0221807	LCN2/CAPN3/SYNE1/SYNE2/NR1H3/LCK/CCR7/SCARB1/XCL1/JUP/FFAR2/ASPM/GSN/ABHD5/DYSF/NFKBIE/CHD7/S100A9/FBN2/SNCA/S100A8/CD36	22
GO:0010573	BP	GO:0010573	vascular endothelial growth factor production	6/720	36/17913	0.00286866	0.0275509	0.0222591	RORA/C5AR1/C3AR1/CCR2/SULF2/PTGS2	6
GO:0070670	BP	GO:0070670	response to interleukin-4	6/720	36/17913	0.00286866	0.0275509	0.0222591	LEF1/ARG1/IL4R/XCL1/ALAD/GATA3	6
GO:0090218	BP	GO:0090218	positive regulation of lipid kinase activity	6/720	36/17913	0.00286866	0.0275509	0.0222591	FLT3/FPR2/CCR7/FGR/KIT/NOD2	6
GO:0002704	BP	GO:0002704	negative regulation of leukocyte mediated immunity	7/720	48/17913	0.00288355	0.0276374	0.022329	CEACAM1/IL7R/ARG1/XCL1/CR1/SERPINB9/CCR2	7
GO:0031100	BP	GO:0031100	animal organ regeneration	9/720	75/17913	0.00305671	0.0291782	0.0235739	FLT3/ANXA3/AURKA/IGF2R/CDK1/C5AR1/TGFBR3/CCNA2/SULF2	9
GO:1901224	BP	GO:1901224	positive regulation of NIK/NF-kappaB signaling	9/720	75/17913	0.00305671	0.0291782	0.0235739	CHI3L1/CD27/NLRP12/IL18R1/MMP8/C1QTNF4/APP/CD14/NOD2	9
GO:0002830	BP	GO:0002830	positive regulation of type 2 immune response	4/720	16/17913	0.00319986	0.0302855	0.0244685	IL4R/XCL1/GATA3/NOD2	4
GO:0019372	BP	GO:0019372	lipoxygenase pathway	4/720	16/17913	0.00319986	0.0302855	0.0244685	ALOX12/ALOX5/ALOX5AP/PTGS2	4
GO:0032354	BP	GO:0032354	response to follicle-stimulating hormone	4/720	16/17913	0.00319986	0.0302855	0.0244685	GCLM/STAR/TGFBR3/INHBA	4
GO:0033631	BP	GO:0033631	cell-cell adhesion mediated by integrin	4/720	16/17913	0.00319986	0.0302855	0.0244685	CD3E/ADA/ITGA5/CCL5	4
GO:0007162	BP	GO:0007162	negative regulation of cell adhesion	21/720	271/17913	0.00321132	0.0302855	0.0244685	CEACAM1/TACSTD2/ALOX12/TMEM131L/ARG1/SOCS5/TGFBI/HOXA7/IL4R/CDH1/ANGPT1/XCL1/SOCS6/PTPN22/TWSG1/EPCAM/PRDX2/GCNT2/LILRB2/LGALS3/IL1RN	21
GO:0070372	BP	GO:0070372	regulation of ERK1 and ERK2 cascade	21/720	271/17913	0.00321132	0.0302855	0.0244685	CEACAM1/CHI3L1/FPR2/RASGRP1/DUSP10/CCR7/ATF3/ANGPT1/NLRP12/FAM83D/NQO2/PTPN22/C5AR1/TIAM1/RIPK2/GCNT2/PRXL2C/APP/NOD2/CCR1/CD36	21
GO:0043550	BP	GO:0043550	regulation of lipid kinase activity	8/720	62/17913	0.00325554	0.0305531	0.0246847	FLT3/FPR2/SOCS5/CCR7/SOCS6/FGR/KIT/NOD2	8
GO:0042102	BP	GO:0042102	positive regulation of T cell proliferation	10/720	90/17913	0.00325917	0.0305531	0.0246847	CD24/XCL1/CD3E/SPTA1/RIPK2/LILRB2/ZAP70/CCL5/VCAM1/CCR2	10
GO:0051225	BP	GO:0051225	spindle assembly	10/720	90/17913	0.00325917	0.0305531	0.0246847	TUBB1/AURKA/RACGAP1/ASPM/KIF11/AURKB/CDC20/NEK2/KIF4A/KIF23	10
GO:1990845	BP	GO:1990845	adaptive thermogenesis	14/720	152/17913	0.00330949	0.0309023	0.0249668	LCN2/NR1H3/IL4R/IL18R1/IGF1R/PLCL2/ALDH1A1/G0S2/VEGFA/NPR3/PDGFC/ID1/CCR2/CD36	14
GO:0032506	BP	GO:0032506	cytokinetic process	6/720	37/17913	0.00330956	0.0309023	0.0249668	KIF20A/RACGAP1/SNX18/AURKB/ECT2/KIF23	6
GO:0007263	BP	GO:0007263	nitric oxide mediated signal transduction	5/720	26/17913	0.00336963	0.0313389	0.0253195	DDAH2/FPR1/GUCY1A1/VEGFA/CD36	5
GO:0061217	BP	GO:0061217	regulation of mesonephros development	5/720	26/17913	0.00336963	0.0313389	0.0253195	TACSTD2/WT1/BASP1/VEGFA/GATA3	5
GO:0046328	BP	GO:0046328	regulation of JNK cascade	15/720	169/17913	0.00343306	0.0318659	0.0257453	RASGRP1/DUSP10/CD27/CCR7/MINK1/ERN1/MMP8/IGF1R/PTPN22/TIAM1/RIPK2/APP/NOD2/PLCB1/MAP3K13	15
GO:1903038	BP	GO:1903038	negative regulation of leukocyte cell-cell adhesion	12/720	121/17913	0.00347226	0.0321663	0.025988	CEACAM1/TMEM131L/ARG1/SOCS5/IL4R/XCL1/SOCS6/PTPN22/TWSG1/PRDX2/LILRB2/LGALS3	12
GO:0045766	BP	GO:0045766	positive regulation of angiogenesis	17/720	203/17913	0.00350226	0.0323804	0.026161	CHI3L1/CXCR2/ANXA3/CYBB/JUP/ETS1/ITGA5/AQP1/C5AR1/VEGFA/CD34/GATA2/C3AR1/PLK2/CTSH/CX3CR1/PTGS2	17
GO:0002708	BP	GO:0002708	positive regulation of lymphocyte mediated immunity	10/720	91/17913	0.00353312	0.0326017	0.0263398	IL18RAP/CD160/C17orf99/RASGRP1/SH2D1B/XCL1/IL18R1/IL1R1/GATA3/FCER1G	10
GO:0051188	BP	GO:0051188	cofactor biosynthetic process	23/720	310/17913	0.00362333	0.0333686	0.0269594	PKLR/PFKP/GCLM/NADK/CYBB/PFKFB4/HK3/CPOX/SPTA1/ACSL6/CHAC2/UROD/ALAD/PFKM/HMBS/PDXK/PRXL2C/SLC4A1/FECH/ALAS2/SNCA/BPGM/PTGS2	23
GO:1905517	BP	GO:1905517	macrophage migration	7/720	50/17913	0.00365056	0.0335538	0.027109	C5AR1/CCL5/LGALS3/C3AR1/AZU1/CCR2/CX3CR1	7
GO:1903409	BP	GO:1903409	reactive oxygen species biosynthetic process	12/720	122/17913	0.00371426	0.0340728	0.0275283	DDAH2/CYBB/RORA/MMP8/SLC25A33/RAB27A/CD34/SNCA/CD36/CX3CR1/MPO/PTGS2	12
GO:0002707	BP	GO:0002707	negative regulation of lymphocyte mediated immunity	6/720	38/17913	0.00379898	0.0347821	0.0281014	CEACAM1/IL7R/ARG1/XCL1/CR1/SERPINB9	6
GO:0006735	BP	GO:0006735	NADH regeneration	5/720	27/17913	0.00400077	0.0362597	0.0292952	PKLR/PFKP/HK3/PFKM/BPGM	5
GO:0032673	BP	GO:0032673	regulation of interleukin-4 production	5/720	27/17913	0.00400077	0.0362597	0.0292952	LEF1/CD3E/EPX/GATA3/FCER1G	5
GO:0043304	BP	GO:0043304	regulation of mast cell degranulation	5/720	27/17913	0.00400077	0.0362597	0.0292952	IL4R/FGR/GATA2/ADGRE2/FCER1G	5
GO:0061621	BP	GO:0061621	canonical glycolysis	5/720	27/17913	0.00400077	0.0362597	0.0292952	PKLR/PFKP/HK3/PFKM/BPGM	5
GO:0061718	BP	GO:0061718	glucose catabolic process to pyruvate	5/720	27/17913	0.00400077	0.0362597	0.0292952	PKLR/PFKP/HK3/PFKM/BPGM	5
GO:0017085	BP	GO:0017085	response to insecticide	4/720	17/17913	0.00405282	0.0362597	0.0292952	CPOX/KIF1B/STAR/CCNB1	4
GO:0061318	BP	GO:0061318	renal filtration cell differentiation	4/720	17/17913	0.00405282	0.0362597	0.0292952	WT1/CD24/BASP1/PROM1	4
GO:0070233	BP	GO:0070233	negative regulation of T cell apoptotic process	4/720	17/17913	0.00405282	0.0362597	0.0292952	IL7R/CD27/ADA/CCL5	4
GO:0072112	BP	GO:0072112	glomerular visceral epithelial cell differentiation	4/720	17/17913	0.00405282	0.0362597	0.0292952	WT1/CD24/BASP1/PROM1	4
GO:0090185	BP	GO:0090185	negative regulation of kidney development	4/720	17/17913	0.00405282	0.0362597	0.0292952	MMP9/TACSTD2/WT1/GATA3	4
GO:1903980	BP	GO:1903980	positive regulation of microglial cell activation	4/720	17/17913	0.00405282	0.0362597	0.0292952	LRRK2/ITGAM/MMP8/APP	4
GO:1904996	BP	GO:1904996	positive regulation of leukocyte adhesion to vascular endothelial cell	4/720	17/17913	0.00405282	0.0362597	0.0292952	ETS1/ELANE/PTAFR/CCR2	4
GO:0001954	BP	GO:0001954	positive regulation of cell-matrix adhesion	7/720	51/17913	0.00408776	0.0364337	0.0294358	CCR7/CEACAM6/PTPRJ/JUP/CD3E/VEGFA/CD36	7
GO:0070228	BP	GO:0070228	regulation of lymphocyte apoptotic process	7/720	51/17913	0.00408776	0.0364337	0.0294358	IL7R/CD27/CD3G/ADA/AURKB/CCL5/LGALS3	7
GO:0051261	BP	GO:0051261	protein depolymerization	10/720	93/17913	0.00413569	0.0367218	0.0296685	FGF13/KIF18B/SYNJ1/SPTA1/ADD2/GSN/KIF2C/DNAJC6/ASPH/EPS8	10
GO:0051591	BP	GO:0051591	response to cAMP	10/720	93/17913	0.00413569	0.0367218	0.0296685	PKLR/WT1/AQP1/STAR/AQP9/APP/AHR/PTAFR/ZFP36L1/AREG	10
GO:0043122	BP	GO:0043122	regulation of I-kappaB kinase/NF-kappaB signaling	18/720	224/17913	0.00419426	0.0371717	0.0300321	CAPN3/PPM1B/WLS/S100A12/SLC44A2/LTF/CCR7/ANGPT1/NLRP12/RORA/RIPK2/ZDHHC13/ECT2/CARD16/NOD2/PLK2/CD36/CX3CR1	18
GO:0008360	BP	GO:0008360	regulation of cell shape	12/720	124/17913	0.00423898	0.0374271	0.0302384	FGD4/PLXNB2/MYH10/SPTA1/FGR/VEGFA/EPB42/TPM1/KIT/EPS8/RHOU/HCK	12
GO:0046330	BP	GO:0046330	positive regulation of JNK cascade	12/720	124/17913	0.00423898	0.0374271	0.0302384	RASGRP1/CD27/CCR7/MINK1/ERN1/MMP8/TIAM1/RIPK2/APP/NOD2/PLCB1/MAP3K13	12
GO:0072073	BP	GO:0072073	kidney epithelium development	13/720	140/17913	0.00425276	0.0374784	0.0302799	TACSTD2/CXCR2/WT1/CD24/BASP1/EPCAM/VEGFA/CD34/GATA3/MTSS1/IRX3/PROM1/FOXC1	13
GO:0034599	BP	GO:0034599	cellular response to oxidative stress	22/720	296/17913	0.00428801	0.0377185	0.0304738	LCN2/MMP9/IL18RAP/ARG1/NME8/LRRK2/CYBB/ETS1/CDK1/AQP1/PRDX2/MMP2/NCF2/PLEKHA1/CCNA2/NCF4/ECT2/TPM1/VNN1/SNCA/CD36/MPO	22
GO:0071548	BP	GO:0071548	response to dexamethasone	6/720	39/17913	0.00434004	0.0381037	0.030785	ARG1/AQP1/DNMT3B/SMYD3/STAR/PTAFR	6
GO:0006029	BP	GO:0006029	proteoglycan metabolic process	9/720	79/17913	0.004348	0.0381037	0.030785	IDUA/CSGALNACT1/PXYLP1/HS3ST3B1/CHST15/SPOCK2/VCAN/SULF2/CYTL1	9
GO:0072009	BP	GO:0072009	nephron epithelium development	11/720	109/17913	0.00440895	0.038566	0.0311585	TACSTD2/WT1/CD24/BASP1/VEGFA/CD34/GATA3/MTSS1/IRX3/PROM1/FOXC1	11
GO:0030203	BP	GO:0030203	glycosaminoglycan metabolic process	14/720	157/17913	0.00442664	0.0386489	0.0312255	PGLYRP1/B4GALT5/IDUA/CEMIP2/ANGPT1/CSGALNACT1/PXYLP1/HMMR/HS3ST3B1/GCNT2/CHST15/SPOCK2/FOXC1/VCAN	14
GO:0060191	BP	GO:0060191	regulation of lipase activity	10/720	94/17913	0.00446594	0.0389198	0.0314444	GNA15/NR1H3/ITK/C5AR1/ABHD5/SORT1/KIT/CCL5/PTAFR/SNCA	10
GO:0006875	BP	GO:0006875	cellular metal ion homeostasis	31/720	467/17913	0.00447852	0.0389573	0.0314747	LCN2/CAPN3/GNA15/MS4A1/ATP1B1/LCK/LTF/CCR7/CD24/XCL1/MCU/NMU/SLC40A1/KEL/CHD7/SLC11A1/GATA2/S100A9/ELANE/APP/TFR2/CCL5/XK/C3AR1/ALAS2/CCR2/SNCA/S100A8/CCR1/CCL23/CD36	31
GO:0030198	BP	GO:0030198	extracellular matrix organization	24/720	334/17913	0.00448746	0.038963	0.0314793	MMP9/ADAM19/MPZL3/FSCN1/WT1/ITGAM/CDH1/CSGALNACT1/MMP8/ETS1/ITGA5/CRISPLD2/MMP2/COL4A5/TPSAB1/SPOCK2/ELANE/CTSG/APP/VCAM1/FBN2/FOXC1/VCAN/SULF2	24
GO:0051656	BP	GO:0051656	establishment of organelle localization	30/720	448/17913	0.00452736	0.0392371	0.0317007	SYNE2/WIPI1/RASGRP1/STX3/LRRK2/LIN7A/IL4R/ANKRD28/FAM83D/MYH10/CENPE/F5/SYNJ1/RAB27A/DLGAP5/FGR/KIF1B/CD59/KIF2C/CCNB1/NDC80/TRAK2/GATA2/KIF23/KIT/ADGRE2/FCER1G/SNCA/SERPINA1/AREG	30
GO:0051604	BP	GO:0051604	protein maturation	25/720	353/17913	0.00454537	0.0393208	0.0317684	CTSE/SOX4/LRRK2/MME/CYFIP2/C5AR1/SERPING1/GSN/RIPK2/CR1L/KAT2B/CD59/IL1R2/IGKC/IGLC1/CST7/CTSG/CR1/CARD16/ASPH/TFR2/C3AR1/CES1/CTSH/TSPAN5	25
GO:0046148	BP	GO:0046148	pigment biosynthetic process	7/720	52/17913	0.00456347	0.0394049	0.0318363	ADA/CPOX/UROD/ALAD/HMBS/FECH/ALAS2	7
GO:0051048	BP	GO:0051048	negative regulation of secretion	18/720	226/17913	0.0046005	0.0396519	0.0320358	CEACAM1/CYP4F2/NR1H3/PNKD/ANGPT1/NLRP12/NMU/ADA/LILRA5/PTPN22/IL1R2/TLR8/CD34/CARD16/CCN3/INHBA/CCR2/SNCA	18
GO:0033032	BP	GO:0033032	regulation of myeloid cell apoptotic process	5/720	28/17913	0.00471206	0.040027	0.0323389	CXCR2/CLEC5A/FCER1G/NOD2/CCL5	5
GO:0042533	BP	GO:0042533	tumor necrosis factor biosynthetic process	5/720	28/17913	0.00471206	0.040027	0.0323389	CYBB/APP/AZU1/CCR2/CX3CR1	5
GO:0042534	BP	GO:0042534	regulation of tumor necrosis factor biosynthetic process	5/720	28/17913	0.00471206	0.040027	0.0323389	CYBB/APP/AZU1/CCR2/CX3CR1	5
GO:0045577	BP	GO:0045577	regulation of B cell differentiation	5/720	28/17913	0.00471206	0.040027	0.0323389	NFAM1/CD27/IKZF3/INHBA/ZFP36L1	5
GO:0050855	BP	GO:0050855	regulation of B cell receptor signaling pathway	5/720	28/17913	0.00471206	0.040027	0.0323389	PAX5/NFAM1/CMTM3/PTPN22/PLCL2	5
GO:0061615	BP	GO:0061615	glycolytic process through fructose-6-phosphate	5/720	28/17913	0.00471206	0.040027	0.0323389	PKLR/PFKP/HK3/PFKM/BPGM	5
GO:0061620	BP	GO:0061620	glycolytic process through glucose-6-phosphate	5/720	28/17913	0.00471206	0.040027	0.0323389	PKLR/PFKP/HK3/PFKM/BPGM	5
GO:0070229	BP	GO:0070229	negative regulation of lymphocyte apoptotic process	5/720	28/17913	0.00471206	0.040027	0.0323389	IL7R/CD27/ADA/AURKB/CCL5	5
GO:0010811	BP	GO:0010811	positive regulation of cell-substrate adhesion	11/720	110/17913	0.00472608	0.0400738	0.0323767	OLFM4/CCR7/CEACAM6/PTPRJ/JUP/CD3E/ITGA5/VEGFA/SPOCK2/NEDD9/CD36	11
GO:1903317	BP	GO:1903317	regulation of protein maturation	15/720	175/17913	0.00475651	0.0402592	0.0325265	SOX4/LRRK2/C5AR1/SERPING1/GSN/CR1L/CD59/IL1R2/IGKC/IGLC1/CST7/CR1/CARD16/TFR2/C3AR1	15
GO:0050730	BP	GO:0050730	regulation of peptidyl-tyrosine phosphorylation	19/720	245/17913	0.00487771	0.0412109	0.0332954	FLT3/SOCS5/CD24/PTPRJ/ANGPT1/CD3E/ITGA5/TAL1/LILRA5/RIPK2/BST1/VEGFA/KIT/NEDD9/APP/CCL5/PDGFC/CD36/AREG	19
GO:0001912	BP	GO:0001912	positive regulation of leukocyte mediated cytotoxicity	6/720	40/17913	0.00493589	0.0414791	0.0335121	IL18RAP/CD160/RASGRP1/ARG1/ITGAM/XCL1	6
GO:0002823	BP	GO:0002823	negative regulation of adaptive immune response based on somatic recombination of immune receptors built from immunoglobulin superfamily domains	6/720	40/17913	0.00493589	0.0414791	0.0335121	CEACAM1/IL7R/ARG1/IL4R/XCL1/CR1	6
GO:0019835	BP	GO:0019835	cytolysis	6/720	40/17913	0.00493589	0.0414791	0.0335121	PGLYRP1/GZMA/GZMB/PRF1/PF4/GZMH	6
GO:0033005	BP	GO:0033005	positive regulation of mast cell activation	4/720	18/17913	0.00504713	0.0421879	0.0340847	IL4R/FGR/GATA2/FCER1G	4
GO:0072311	BP	GO:0072311	glomerular epithelial cell differentiation	4/720	18/17913	0.00504713	0.0421879	0.0340847	WT1/CD24/BASP1/PROM1	4
GO:0090026	BP	GO:0090026	positive regulation of monocyte chemotaxis	4/720	18/17913	0.00504713	0.0421879	0.0340847	FPR2/CCL5/CCR2/CCR1	4
GO:0032655	BP	GO:0032655	regulation of interleukin-12 production	7/720	53/17913	0.00507976	0.0423104	0.0341837	CCR7/LTB/LILRA5/RIPK2/TLR8/PLCB1/CD36	7
GO:0046456	BP	GO:0046456	icosanoid biosynthetic process	7/720	53/17913	0.00507976	0.0423104	0.0341837	ALOX12/PRG3/ALOX5/GGTA1P/LTA4H/ALOX5AP/PTGS2	7
GO:1901652	BP	GO:1901652	response to peptide	32/720	491/17913	0.00513308	0.0426267	0.0344392	MMP9/CEACAM1/RETN/FPR2/KLF5/ARG1/CYBB/DNM1/SLC25A33/RAB31/HHEX/KLF10/IGF1R/PTPN22/RIPK2/KLF1/MMP2/STAR/KAT2B/TGFBR3/CCNA2/SORT1/APP/NOD2/VCAM1/ZFP36L1/ID1/CA2/GNAI1/CD36/AREG/PTGS2	32
GO:0045471	BP	GO:0045471	response to ethanol	12/720	127/17913	0.00513585	0.0426267	0.0344392	CD27/CYBB/CA3/CDK1/GSN/STAR/ALAD/GATA3/CD14/VCAM1/EPS8/S100A8	12
GO:0048285	BP	GO:0048285	organelle fission	27/720	395/17913	0.00525153	0.0433678	0.035038	CCNB1IP1/LRRK2/AURKA/ANLN/CENPE/OBSL1/RACGAP1/DLGAP5/ASPM/CCNA1/BUB1B/KIF11/AURKB/TOP2A/CDC20/KIF2C/NEK2/CCNB1/MKI67/NDC80/NCAPG/KIF4A/TTK/UBE2C/KIF23/PLCB1/EPS8	27
GO:0031099	BP	GO:0031099	regeneration	16/720	194/17913	0.00525279	0.0433678	0.035038	CAPN3/FLT3/KLF5/ANXA3/DUSP10/AURKA/IGF2R/CDK1/C5AR1/GSN/DYSF/TGFBR3/CCNA2/CCNB1/CCN3/SULF2	16
GO:2000377	BP	GO:2000377	regulation of reactive oxygen species metabolic process	16/720	194/17913	0.00525279	0.0433678	0.035038	CD177/HP/FPR2/DDAH2/ITGAM/MMP8/SLC25A33/RAB27A/NQO2/BST1/PRDX2/CD34/SNCA/CD36/CX3CR1/PTGS2	16
GO:0050918	BP	GO:0050918	positive chemotaxis	8/720	67/17913	0.00527262	0.0433793	0.0350473	FPR2/PTPRJ/IL16/ANGPT1/VEGFA/CCL5/LGALS3/AZU1	8
GO:0070227	BP	GO:0070227	lymphocyte apoptotic process	8/720	67/17913	0.00527262	0.0433793	0.0350473	IL7R/CD27/CD3G/ADA/AURKB/CLC/CCL5/LGALS3	8
GO:0042542	BP	GO:0042542	response to hydrogen peroxide	13/720	144/17913	0.0053927	0.0442898	0.0357829	LCN2/IL18RAP/HP/ARG1/LRRK2/ADA/ETS1/CDK1/AQP1/STAR/PLEKHA1/ECT2/AREG	13
GO:0007498	BP	GO:0007498	mesoderm development	12/720	128/17913	0.00546628	0.0448159	0.036208	BMX/WLS/IKZF3/TAL1/TWSG1/TIE1/VEGFA/IRX3/INHBA/ZFP36L1/FOXC1/HCK	12
GO:0010575	BP	GO:0010575	positive regulation of vascular endothelial growth factor production	5/720	29/17913	0.00550872	0.0448513	0.0362366	RORA/C5AR1/C3AR1/SULF2/PTGS2	5
GO:0033006	BP	GO:0033006	regulation of mast cell activation involved in immune response	5/720	29/17913	0.00550872	0.0448513	0.0362366	IL4R/FGR/GATA2/ADGRE2/FCER1G	5
GO:0050650	BP	GO:0050650	chondroitin sulfate proteoglycan biosynthetic process	5/720	29/17913	0.00550872	0.0448513	0.0362366	CSGALNACT1/PXYLP1/CHST15/VCAN/CYTL1	5
GO:0071549	BP	GO:0071549	cellular response to dexamethasone stimulus	5/720	29/17913	0.00550872	0.0448513	0.0362366	ARG1/AQP1/DNMT3B/SMYD3/STAR	5
GO:0045921	BP	GO:0045921	positive regulation of exocytosis	9/720	82/17913	0.00556873	0.0451835	0.036505	CD177/ITGAM/IL4R/RAB27A/FGR/GATA2/FCER1G/PTAFR/SNCA	9
GO:0061640	BP	GO:0061640	cytoskeleton-dependent cytokinesis	9/720	82/17913	0.00556873	0.0451835	0.036505	KIF20A/ANLN/MYH10/RACGAP1/SNX18/AURKB/KIF4A/ECT2/KIF23	9
GO:0006911	BP	GO:0006911	phagocytosis, engulfment	6/720	41/17913	0.00558965	0.0451974	0.0365162	ITGAM/RAB31/GSN/GATA2/FCER1G/CD36	6
GO:0090184	BP	GO:0090184	positive regulation of kidney development	6/720	41/17913	0.00558965	0.0451974	0.0365162	WT1/CD24/BASP1/VEGFA/GATA3/PROM1	6
GO:0032663	BP	GO:0032663	regulation of interleukin-2 production	7/720	54/17913	0.00563873	0.0454381	0.0367107	XCL1/CD3E/RIPK2/CD34/HOMER3/GATA3/CCR2	7
GO:0071385	BP	GO:0071385	cellular response to glucocorticoid stimulus	7/720	54/17913	0.00563873	0.0454381	0.0367107	FLT3/ARG1/AQP1/DNMT3B/SMYD3/STAR/ZFP36L1	7
GO:0051304	BP	GO:0051304	chromosome separation	8/720	68/17913	0.00577064	0.0464216	0.0375053	CENPE/DLGAP5/BUB1B/AURKB/CDC20/CCNB1/NDC80/TTK	8
GO:0051302	BP	GO:0051302	regulation of cell division	14/720	162/17913	0.00583142	0.0468305	0.0378356	LBH/SVIL/KIF20A/E2F8/KIF18B/TAL1/RACGAP1/ASPM/AURKB/VEGFA/PPBP/ECT2/KIF23/PDGFC	14
GO:0046683	BP	GO:0046683	response to organophosphorus	12/720	130/17913	0.00617774	0.0489159	0.0395205	PKLR/WT1/AQP1/STAR/AQP9/APP/AHR/PTAFR/ZFP36L1/AREG/PTGS2/DNTT	12
GO:0002544	BP	GO:0002544	chronic inflammatory response	4/720	19/17913	0.00619255	0.0489159	0.0395205	VNN1/CCL5/VCAM1/S100A8	4
GO:0002710	BP	GO:0002710	negative regulation of T cell mediated immunity	4/720	19/17913	0.00619255	0.0489159	0.0395205	CEACAM1/IL7R/ARG1/XCL1	4
GO:0002726	BP	GO:0002726	positive regulation of T cell cytokine production	4/720	19/17913	0.00619255	0.0489159	0.0395205	XCL1/IL18R1/IL1R1/GATA3	4
GO:0006833	BP	GO:0006833	water transport	4/720	19/17913	0.00619255	0.0489159	0.0395205	AQP3/AQP1/SLC14A1/AQP9	4
GO:2000696	BP	GO:2000696	regulation of epithelial cell differentiation involved in kidney development	4/720	19/17913	0.00619255	0.0489159	0.0395205	MMP9/CD24/GATA3/PROM1	4
GO:0032615	BP	GO:0032615	interleukin-12 production	7/720	55/17913	0.00624246	0.0489159	0.0395205	CCR7/LTB/LILRA5/RIPK2/TLR8/PLCB1/CD36	7
GO:0001553	BP	GO:0001553	luteinization	3/720	10/17913	0.0062782	0.0489159	0.0395205	RETN/PLEKHA1/INHBA	3
GO:0002664	BP	GO:0002664	regulation of T cell tolerance induction	3/720	10/17913	0.0062782	0.0489159	0.0395205	CD3E/LILRB2/CLC	3
GO:0006527	BP	GO:0006527	arginine catabolic process	3/720	10/17913	0.0062782	0.0489159	0.0395205	PADI4/DDAH2/ARG1	3
GO:0006857	BP	GO:0006857	oligopeptide transport	3/720	10/17913	0.0062782	0.0489159	0.0395205	SLC15A4/SLC15A3/CA2	3
GO:0045060	BP	GO:0045060	negative thymic T cell selection	3/720	10/17913	0.0062782	0.0489159	0.0395205	CCR7/CD3E/ZAP70	3
GO:0045625	BP	GO:0045625	regulation of T-helper 1 cell differentiation	3/720	10/17913	0.0062782	0.0489159	0.0395205	SOCS5/IL4R/RIPK2	3
GO:0051315	BP	GO:0051315	attachment of mitotic spindle microtubules to kinetochore	3/720	10/17913	0.0062782	0.0489159	0.0395205	CENPE/KIF2C/NDC80	3
GO:0070391	BP	GO:0070391	response to lipoteichoic acid	3/720	10/17913	0.0062782	0.0489159	0.0395205	RIPK2/CD14/CD36	3
GO:0071223	BP	GO:0071223	cellular response to lipoteichoic acid	3/720	10/17913	0.0062782	0.0489159	0.0395205	RIPK2/CD14/CD36	3
GO:0071281	BP	GO:0071281	cellular response to iron ion	3/720	10/17913	0.0062782	0.0489159	0.0395205	SLC40A1/CCNB1/TFR2	3
GO:0097278	BP	GO:0097278	complement-dependent cytotoxicity	3/720	10/17913	0.0062782	0.0489159	0.0395205	RAB27A/CR1L/CD59	3
GO:0000281	BP	GO:0000281	mitotic cytokinesis	8/720	69/17913	0.00630366	0.0489584	0.0395548	KIF20A/ANLN/MYH10/RACGAP1/SNX18/KIF4A/ECT2/KIF23	8
GO:0002715	BP	GO:0002715	regulation of natural killer cell mediated immunity	6/720	42/17913	0.00630446	0.0489584	0.0395548	CEACAM1/IL18RAP/CD160/RASGRP1/SH2D1B/SERPINB9	6
GO:0007094	BP	GO:0007094	mitotic spindle assembly checkpoint	5/720	30/17913	0.0063959	0.0493428	0.0398654	AURKB/CDC20/CCNB1/NDC80/TTK	5
GO:0031577	BP	GO:0031577	spindle checkpoint	5/720	30/17913	0.0063959	0.0493428	0.0398654	AURKB/CDC20/CCNB1/NDC80/TTK	5
GO:0071173	BP	GO:0071173	spindle assembly checkpoint	5/720	30/17913	0.0063959	0.0493428	0.0398654	AURKB/CDC20/CCNB1/NDC80/TTK	5
GO:0071174	BP	GO:0071174	mitotic spindle checkpoint	5/720	30/17913	0.0063959	0.0493428	0.0398654	AURKB/CDC20/CCNB1/NDC80/TTK	5
GO:0071900	BP	GO:0071900	regulation of protein serine/threonine kinase activity	31/720	479/17913	0.00642189	0.0494499	0.0399519	TCL1A/FLT3/RASGRP1/FPR1/DUSP10/S100A12/LRRK2/LTF/CD24/PTPRJ/DUSP14/ERN1/TRIB2/HHEX/CDK1/IGF1R/PTPN22/C5AR1/STK38/TIAM1/RIPK2/PRDX2/KAT2B/VEGFA/CCNB1/ELANE/KIT/NOD2/CDKN3/MAP3K13/SNCA	31
GO:1902106	BP	GO:1902106	negative regulation of leukocyte differentiation	10/720	99/17913	0.00644051	0.0494499	0.0399519	CEACAM1/TMEM131L/SOCS5/LTF/HOXA7/IL4R/PRDX2/GATA2/INHBA/MAFB	10
GO:0090130	BP	GO:0090130	tissue migration	25/720	363/17913	0.0064413	0.0494499	0.0399519	MMP9/CEACAM1/TACSTD2/ALOX12/ANXA3/DUSP10/DNAJA4/SCARB1/S100P/IQSEC1/ANGPT1/JUP/ANLN/ETS1/VEGFA/ACTA2/GATA2/GATA3/KIT/CCN3/ADGRA2/PLK2/CTSH/ID1/PTGS2	25
GO:0042581	CC	GO:0042581	specific granule	59/732	160/18678	9.12895e-42	4.31799e-39	3.39212e-39	ORM1/OLFM4/CD177/CHIT1/CAMP/LCN2/OLR1/CRISP3/CEACAM1/CLEC4D/PGLYRP1/CHI3L1/HP/CEACAM3/MMP25/SLCO4C1/RETN/FPR2/PRG3/CKAP4/STOM/GPR84/STX3/MCEMP1/QPCT/ANXA3/TCN1/SLPI/ARG1/FCAR/LILRA3/SLC44A2/LTF/CEACAM8/PTPRJ/CYBB/ITGAM/CLEC5A/ADGRG3/FOLR3/JUP/MMP8/DEFA4/RAB27A/CXCL1/SLC15A4/RAB37/MS4A3/BST1/ATP8A1/CD59/PDXK/CLCN3/ELANE/CLEC12A/C3AR1/OSCAR/CD93/CD36	59
GO:0070820	CC	GO:0070820	tertiary granule	51/732	164/18678	4.88823e-32	1.15607e-29	9.08182e-30	ORM1/OLFM4/CD177/CHIT1/CAMP/OLR1/CRISP3/MMP9/CEACAM1/CLEC4D/PGLYRP1/HP/CYSTM1/FPR2/SIGLEC5/PRG3/STOM/GPR84/FPR1/MCEMP1/CDA/QPCT/TCN1/MGAM/FCAR/LILRA3/LTF/CEACAM8/CYBB/LTA4H/ITGAM/CLEC5A/FOLR3/MMP8/CXCL1/ADGRE3/SERPINB10/TNFAIP6/CD59/PPBP/SLC11A1/ENPP4/LILRB2/CR1/CLEC12A/FCER1G/LGALS3/OSCAR/PTAFR/CTSH/CD93	51
GO:0030667	CC	GO:0030667	secretory granule membrane	64/732	293/18678	5.33902e-30	8.41785e-28	6.61289e-28	CD177/ABCA13/OLR1/CEACAM1/CLEC4D/CEACAM3/MMP25/CA4/CYSTM1/CXCR2/SLCO4C1/FPR2/SIGLEC5/CKAP4/STOM/GPR84/STX3/FPR1/MCEMP1/MGAM/NFAM1/FCAR/LILRA3/SLC44A2/CPNE3/CEACAM6/CEACAM8/PTPRJ/CYBB/ITGAM/CLEC5A/MME/ADGRG3/FCGR3B/IGF2R/RAB31/RAB27A/SLC15A4/RAB37/ADGRE3/SERPINB10/MS4A3/C5AR1/SIRPB1/BST1/ATP8A1/LPCAT1/CD59/SLC11A1/VNN1/ENPP4/LILRB2/CR1/CLEC12A/ACPP/CD14/FCER1G/LGALS3/C3AR1/PTAFR/AZU1/CD93/SNCA/CD36	64
GO:0060205	CC	GO:0060205	cytoplasmic vesicle lumen	64/732	338/18678	2.81212e-26	3.16214e-24	2.48411e-24	ORM1/OLFM4/CHIT1/CAMP/LCN2/CRISP3/PGLYRP1/CHI3L1/AMPD3/HP/RETN/GCA/PRG3/PADI2/CDA/QPCT/TCN1/SLPI/ARG1/ALOX5/S100A12/GYG1/LTF/S100P/HK3/MNDA/FOLR3/JUP/ADA/MMP8/GNLY/F5/DEFA4/RAB27A/CXCL1/PF4/FGR/SERPING1/ACTN1/GSN/PRTN3/FCN1/CRISPLD2/APAF1/ALAD/VEGFA/PDXK/PPBP/S100A11/CFD/EPX/S100A9/ELANE/RNASE3/ARPC5/CTSG/APP/OSCAR/CTSH/AZU1/S100A8/SERPINA1/LGALS3BP/MPO	64
GO:0031983	CC	GO:0031983	vesicle lumen	64/732	339/18678	3.34264e-26	3.16214e-24	2.48411e-24	ORM1/OLFM4/CHIT1/CAMP/LCN2/CRISP3/PGLYRP1/CHI3L1/AMPD3/HP/RETN/GCA/PRG3/PADI2/CDA/QPCT/TCN1/SLPI/ARG1/ALOX5/S100A12/GYG1/LTF/S100P/HK3/MNDA/FOLR3/JUP/ADA/MMP8/GNLY/F5/DEFA4/RAB27A/CXCL1/PF4/FGR/SERPING1/ACTN1/GSN/PRTN3/FCN1/CRISPLD2/APAF1/ALAD/VEGFA/PDXK/PPBP/S100A11/CFD/EPX/S100A9/ELANE/RNASE3/ARPC5/CTSG/APP/OSCAR/CTSH/AZU1/S100A8/SERPINA1/LGALS3BP/MPO	64
GO:0034774	CC	GO:0034774	secretory granule lumen	62/732	321/18678	5.66591e-26	4.46662e-24	3.50889e-24	ORM1/OLFM4/CHIT1/CAMP/LCN2/CRISP3/PGLYRP1/CHI3L1/AMPD3/HP/RETN/GCA/PRG3/PADI2/CDA/QPCT/TCN1/SLPI/ARG1/ALOX5/S100A12/GYG1/LTF/S100P/HK3/MNDA/FOLR3/JUP/MMP8/F5/DEFA4/RAB27A/CXCL1/PF4/FGR/SERPING1/ACTN1/GSN/PRTN3/FCN1/CRISPLD2/APAF1/ALAD/VEGFA/PDXK/PPBP/S100A11/CFD/EPX/S100A9/ELANE/RNASE3/ARPC5/CTSG/APP/OSCAR/CTSH/AZU1/S100A8/SERPINA1/LGALS3BP/MPO	62
GO:0035579	CC	GO:0035579	specific granule membrane	31/732	91/18678	2.80755e-21	1.8971e-19	1.49033e-19	CD177/OLR1/CEACAM1/CLEC4D/CEACAM3/MMP25/SLCO4C1/FPR2/CKAP4/STOM/GPR84/MCEMP1/FCAR/LILRA3/SLC44A2/CEACAM8/PTPRJ/CYBB/ITGAM/CLEC5A/ADGRG3/SLC15A4/RAB37/MS4A3/BST1/ATP8A1/CD59/CLEC12A/C3AR1/CD93/CD36	31
GO:0035580	CC	GO:0035580	specific granule lumen	25/732	62/18678	1.6924e-19	1.00063e-17	7.86074e-18	ORM1/OLFM4/CHIT1/CAMP/LCN2/CRISP3/PGLYRP1/CHI3L1/HP/RETN/PRG3/QPCT/TCN1/SLPI/ARG1/LTF/FOLR3/JUP/MMP8/DEFA4/RAB27A/CXCL1/PDXK/ELANE/OSCAR	25
GO:0101002	CC	GO:0101002	ficolin-1-rich granule	38/732	185/18678	2.6835e-17	1.41033e-15	1.10792e-15	MMP9/CLEC4D/AMPD3/FPR2/SIGLEC5/FPR1/CDA/QPCT/MGAM/ALOX5/FCAR/LILRA3/GYG1/LTA4H/HK3/MNDA/JUP/ADGRE3/SERPINB10/GSN/TNFAIP6/FCN1/CRISPLD2/APAF1/ALAD/CFD/SLC11A1/ENPP4/ARPC5/LILRB2/CR1/PRG2/FCER1G/LGALS3/CTSH/CD93/SERPINA1/FGL2	38
GO:0070821	CC	GO:0070821	tertiary granule membrane	24/732	73/18678	2.29673e-16	1.08635e-14	8.53417e-15	CD177/OLR1/CEACAM1/CLEC4D/CYSTM1/FPR2/SIGLEC5/STOM/GPR84/MCEMP1/MGAM/FCAR/LILRA3/CEACAM8/CYBB/ITGAM/CLEC5A/CD59/SLC11A1/LILRB2/CLEC12A/FCER1G/PTAFR/CD93	24
GO:1904724	CC	GO:1904724	tertiary granule lumen	21/732	55/18678	5.17845e-16	2.22673e-14	1.74927e-14	ORM1/OLFM4/CHIT1/CAMP/CRISP3/MMP9/PGLYRP1/HP/PRG3/CDA/QPCT/TCN1/LTF/LTA4H/FOLR3/MMP8/CXCL1/TNFAIP6/PPBP/OSCAR/CTSH	21
GO:0005766	CC	GO:0005766	primary lysosome	28/732	155/18678	1.14802e-11	4.17704e-10	3.28139e-10	ABCA13/SLCO4C1/RETN/GCA/CKAP4/STOM/STX3/PADI2/FPR1/ARG1/NFAM1/CPNE3/CEACAM6/CEACAM8/MNDA/DEFA4/RAB37/PRTN3/ATP8A1/LPCAT1/VNN1/ELANE/RNASE3/CTSG/ACPP/C3AR1/AZU1/MPO	28
GO:0042582	CC	GO:0042582	azurophil granule	28/732	155/18678	1.14802e-11	4.17704e-10	3.28139e-10	ABCA13/SLCO4C1/RETN/GCA/CKAP4/STOM/STX3/PADI2/FPR1/ARG1/NFAM1/CPNE3/CEACAM6/CEACAM8/MNDA/DEFA4/RAB37/PRTN3/ATP8A1/LPCAT1/VNN1/ELANE/RNASE3/CTSG/ACPP/C3AR1/AZU1/MPO	28
GO:0035577	CC	GO:0035577	azurophil granule membrane	16/732	58/18678	4.52089e-10	1.52742e-08	1.19991e-08	ABCA13/SLCO4C1/CKAP4/STOM/FPR1/NFAM1/CPNE3/CEACAM6/CEACAM8/RAB37/ATP8A1/LPCAT1/VNN1/ACPP/C3AR1/AZU1	16
GO:0101003	CC	GO:0101003	ficolin-1-rich granule membrane	16/732	61/18678	1.0273e-09	3.23942e-08	2.54482e-08	CLEC4D/FPR2/SIGLEC5/FPR1/MGAM/FCAR/LILRA3/ADGRE3/SERPINB10/SLC11A1/ENPP4/LILRB2/CR1/FCER1G/LGALS3/CD93	16
GO:1904813	CC	GO:1904813	ficolin-1-rich granule lumen	22/732	124/18678	2.63551e-09	7.79123e-08	6.12063e-08	MMP9/AMPD3/CDA/QPCT/ALOX5/GYG1/LTA4H/HK3/MNDA/JUP/GSN/TNFAIP6/FCN1/CRISPLD2/APAF1/ALAD/CFD/ARPC5/PRG2/CTSH/SERPINA1/FGL2	22
GO:0098552	CC	GO:0098552	side of membrane	37/732	359/18678	8.69876e-08	2.4203e-06	1.90134e-06	GNA15/CA4/MS4A1/IL2RB/CD8A/IL7R/CD2/LRRK2/ITGAM/CDH1/JUP/CD3E/ADA/IL1R1/GNG2/ITGA5/SPTA1/RACGAP1/PTPN22/TIAM1/SNX18/FCN1/ANK1/TGFBR3/CD59/TLR8/CD34/SLC4A1/CLCN3/KIT/CD14/TFR2/VCAM1/ANXA5/HCK/CCR1/CD36	37
GO:0031012	CC	GO:0031012	extracellular matrix	42/732	468/18678	5.49293e-07	1.44342e-05	1.13392e-05	ORM1/CRISP3/MMP9/CHI3L1/ADAM19/COL17A1/MMP25/PRG3/SLPI/TGFBI/MMP8/MEGF9/PF4/EGFL7/COL24A1/SERPING1/PRTN3/FCN1/CRISPLD2/MMP2/TGFBR3/VEGFA/COL4A5/TPSB2/TPSAB1/SPOCK2/S100A9/ELANE/CTSG/SERPINB9/PRG2/CLC/CCN3/LGALS3/ANXA5/CTSH/FBN2/S100A8/SERPINA1/FGL2/VCAN/LGALS3BP	42
GO:0009897	CC	GO:0009897	external side of plasma membrane	24/732	199/18678	1.03242e-06	2.57017e-05	2.01907e-05	CA4/MS4A1/IL2RB/CD8A/IL7R/CD2/ITGAM/CD3E/ADA/IL1R1/ITGA5/FCN1/TGFBR3/CD59/TLR8/CD34/CLCN3/KIT/CD14/TFR2/VCAM1/ANXA5/CCR1/CD36	24
GO:0043235	CC	GO:0043235	receptor complex	30/732	292/18678	1.54174e-06	3.64622e-05	2.86439e-05	OLR1/CEACAM1/IL18RAP/GPR84/IL2RB/CD8A/NR1H3/CD247/CD3G/ITGAM/IL4R/CD3E/IL18R1/CD3D/GPR160/ITGA5/IGF1R/BST1/CR1L/TGFBR3/CAPRIN2/ZAP70/GABBR1/APP/CD14/AHR/TFR2/EPS8/LY96/CD36	30
GO:0042101	CC	GO:0042101	T cell receptor complex	7/732	17/18678	1.90268e-06	4.28557e-05	3.36665e-05	CEACAM1/CD8A/CD247/CD3G/CD3E/CD3D/ZAP70	7
GO:0098857	CC	GO:0098857	membrane microdomain	30/732	310/18678	5.22313e-06	0.000112297	8.82184e-05	CD177/OLR1/MS4A1/STOM/CD8A/MAL/CD2/TFPI/LRRK2/ATP1B1/LCK/CD24/SCARB1/ITGAM/MME/CDH1/ANGPT1/PAG1/ADD2/DYSF/PRTN3/CD48/ZAP70/APP/CD14/BAALC/HCK/GNAI1/CD36/PTGS2	30
GO:0062023	CC	GO:0062023	collagen-containing extracellular matrix	35/732	399/18678	7.97979e-06	0.000164106	0.000128918	ORM1/MMP9/ADAM19/COL17A1/PRG3/SLPI/TGFBI/MMP8/MEGF9/PF4/EGFL7/COL24A1/SERPING1/PRTN3/FCN1/MMP2/COL4A5/TPSB2/TPSAB1/S100A9/ELANE/CTSG/SERPINB9/PRG2/CLC/CCN3/LGALS3/ANXA5/CTSH/FBN2/S100A8/SERPINA1/FGL2/VCAN/LGALS3BP	35
GO:0098589	CC	GO:0098589	membrane region	30/732	321/18678	1.04132e-05	0.000205226	0.000161221	CD177/OLR1/MS4A1/STOM/CD8A/MAL/CD2/TFPI/LRRK2/ATP1B1/LCK/CD24/SCARB1/ITGAM/MME/CDH1/ANGPT1/PAG1/ADD2/DYSF/PRTN3/CD48/ZAP70/APP/CD14/BAALC/HCK/GNAI1/CD36/PTGS2	30
GO:0045121	CC	GO:0045121	membrane raft	29/732	309/18678	1.34511e-05	0.000254495	0.000199926	CD177/OLR1/MS4A1/STOM/CD8A/MAL/CD2/TFPI/LRRK2/ATP1B1/LCK/CD24/SCARB1/ITGAM/MME/CDH1/ANGPT1/PAG1/ADD2/PRTN3/CD48/ZAP70/APP/CD14/BAALC/HCK/GNAI1/CD36/PTGS2	29
GO:0000776	CC	GO:0000776	kinetochore	16/732	131/18678	5.46047e-05	0.000993386	0.000780383	KNL1/SPC25/CENPE/NUF2/HJURP/BUB1B/BUB1/KAT2B/AURKB/KIF2C/NEK2/CCNB1/NDC80/TTK/BIRC5/CENPK	16
GO:0001772	CC	GO:0001772	immunological synapse	8/732	36/18678	6.11245e-05	0.00107081	0.000841207	LCK/PTPRJ/GZMA/GZMB/CD3E/SOCS6/ZAP70/LGALS3	8
GO:0044853	CC	GO:0044853	plasma membrane raft	14/732	106/18678	6.68305e-05	0.00112896	0.000886886	CD177/MS4A1/CD8A/MAL/TFPI/LRRK2/ATP1B1/SCARB1/ITGAM/CDH1/ADD2/PRTN3/HCK/PTGS2	14
GO:0000779	CC	GO:0000779	condensed chromosome, centromeric region	14/732	110/18678	0.000100558	0.00159571	0.00125356	KNL1/SPC25/CENPE/HJURP/BUB1B/BUB1/AURKB/KIF2C/NEK2/CCNB1/NDC80/NCAPG/BIRC5/CENPK	14
GO:0002102	CC	GO:0002102	podosome	7/732	29/18678	0.000101208	0.00159571	0.00125356	SVIL/FSCN1/CTTN/GSN/TPM4/VCAM1/RHOU	7
GO:0031252	CC	GO:0031252	cell leading edge	31/732	384/18678	0.000123074	0.00187787	0.00147521	CD177/SYNE2/BMX/STX3/WLS/FSCN1/CTTN/FGD4/PTPRJ/CDH1/MYH10/ITGA5/PSTPIP1/FGR/ACTN1/GSN/TIAM1/DYSF/CDC42BPA/PLEKHA1/ANK1/ACTA2/S100A11/TPM1/TUBG1/ARPC5/NEDD9/MTSS1/APP/ADGRE2/EPS8	31
GO:0031225	CC	GO:0031225	anchored component of membrane	17/732	156/18678	0.000136235	0.00201373	0.00158194	CD177/MMP25/CA4/VNN3/CD160/CD2/TFPI/CEACAM6/CEACAM8/VNN2/FCGR3B/BST1/CD59/CD48/VNN1/CD14/NEGR1	17
GO:0009898	CC	GO:0009898	cytoplasmic side of plasma membrane	14/732	114/18678	0.000148177	0.00212387	0.00166847	GNA15/CD2/CDH1/JUP/GNG2/SPTA1/RACGAP1/PTPN22/TIAM1/SNX18/ANK1/SLC4A1/KIT/HCK	14
GO:0005911	CC	GO:0005911	cell-cell junction	32/732	414/18678	0.000213215	0.00291011	0.00228612	CEACAM1/COL17A1/GJB6/STX3/CD2/FSCN1/ITK/ATP1B1/FGF13/LIN7A/PTPRJ/CDH1/CDCA3/AQP3/JUP/CD3E/ITGA5/OBSL1/ACTN1/TIAM1/CDC42BPA/EPCAM/KRT18/S100A11/ECT2/KIT/ZAP70/PDLIM1/APP/CCN3/MPP7/JAML	32
GO:0005819	CC	GO:0005819	spindle	27/732	326/18678	0.000219194	0.00291011	0.00228612	CLTCL1/CTTN/KIF20A/AURKA/KIF18B/FAM83D/MYH10/CENPE/CKAP2L/RACGAP1/KIF15/DLGAP5/CDK1/ASPM/BUB1B/KIF11/AURKB/CDC20/NEK2/CCNB1/KIF4A/ECT2/TTK/KIF23/TUBG1/NEDD9/APP	27
GO:0031091	CC	GO:0031091	platelet alpha granule	12/732	91/18678	0.000221488	0.00291011	0.00228612	ORM1/F5/PF4/SERPING1/ACTN1/VEGFA/PPBP/CFD/APP/SNCA/SERPINA1/CD36	12
GO:0031093	CC	GO:0031093	platelet alpha granule lumen	10/732	67/18678	0.000264047	0.00337551	0.00265173	ORM1/F5/PF4/SERPING1/ACTN1/VEGFA/PPBP/CFD/APP/SERPINA1	10
GO:0098802	CC	GO:0098802	plasma membrane receptor complex	16/732	153/18678	0.000340175	0.0041305	0.00324483	CEACAM1/IL18RAP/IL2RB/CD8A/CD247/CD3G/ITGAM/CD3E/IL18R1/CD3D/ITGA5/BST1/ZAP70/GABBR1/TFR2/EPS8	16
GO:0098562	CC	GO:0098562	cytoplasmic side of membrane	15/732	138/18678	0.00034057	0.0041305	0.00324483	GNA15/CD2/LRRK2/CDH1/JUP/GNG2/SPTA1/RACGAP1/PTPN22/TIAM1/SNX18/ANK1/SLC4A1/KIT/HCK	15
GO:0072686	CC	GO:0072686	mitotic spindle	12/732	97/18678	0.000404203	0.0047797	0.00375483	CTTN/AURKA/FAM83D/CENPE/CKAP2L/RACGAP1/CDK1/ASPM/KIF11/AURKB/ECT2/KIF23	12
GO:0045335	CC	GO:0045335	phagocytic vesicle	14/732	128/18678	0.000498489	0.00562906	0.00442207	PGLYRP1/ANXA3/LTF/CYBB/GNLY/RAB31/GSN/NCF2/NCF4/SLC11A1/CLCN3/MPEG1/CD36/MPO	14
GO:0005765	CC	GO:0005765	lysosomal membrane	27/732	344/18678	0.000511732	0.00562906	0.00442207	ABCA13/SLCO4C1/CKAP4/STOM/PIP4P2/FPR1/TM6SF1/NFAM1/SLC44A2/CPNE3/CEACAM6/CEACAM8/SCARB1/IGF2R/SLC15A4/RAB37/ATP8A1/LPCAT1/BORCS8/TLR8/SORT1/VNN1/ACPP/C3AR1/SLC15A3/AZU1/GNAI1	27
GO:0098852	CC	GO:0098852	lytic vacuole membrane	27/732	344/18678	0.000511732	0.00562906	0.00442207	ABCA13/SLCO4C1/CKAP4/STOM/PIP4P2/FPR1/TM6SF1/NFAM1/SLC44A2/CPNE3/CEACAM6/CEACAM8/SCARB1/IGF2R/SLC15A4/RAB37/ATP8A1/LPCAT1/BORCS8/TLR8/SORT1/VNN1/ACPP/C3AR1/SLC15A3/AZU1/GNAI1	27
GO:0000777	CC	GO:0000777	condensed chromosome kinetochore	12/732	100/18678	0.00053536	0.00575512	0.0045211	KNL1/SPC25/CENPE/HJURP/BUB1B/BUB1/KIF2C/NEK2/CCNB1/NDC80/BIRC5/CENPK	12
GO:0005774	CC	GO:0005774	vacuolar membrane	29/732	382/18678	0.000555096	0.00583468	0.0045836	ABCA13/WIPI1/SLCO4C1/CKAP4/RUBCNL/STOM/PIP4P2/FPR1/TM6SF1/NFAM1/SLC44A2/CPNE3/CEACAM6/CEACAM8/SCARB1/IGF2R/SLC15A4/RAB37/ATP8A1/LPCAT1/BORCS8/TLR8/SORT1/VNN1/ACPP/C3AR1/SLC15A3/AZU1/GNAI1	29
GO:0035578	CC	GO:0035578	azurophil granule lumen	11/732	91/18678	0.000848189	0.0085352	0.00670508	RETN/GCA/PADI2/ARG1/MNDA/PRTN3/ELANE/RNASE3/CTSG/AZU1/MPO	11
GO:0071682	CC	GO:0071682	endocytic vesicle lumen	5/732	20/18678	0.000865393	0.0085352	0.00670508	PGLYRP1/HP/LTF/GNLY/MPO	5
GO:0000793	CC	GO:0000793	condensed chromosome	18/732	199/18678	0.000866152	0.0085352	0.00670508	CCNB1IP1/KNL1/SPC25/CENPE/HJURP/BUB1B/BUB1/AURKB/TOP2A/KIF2C/NEK2/CCNB1/MKI67/NDC80/NCAPG/TUBG1/BIRC5/CENPK	18
GO:0000940	CC	GO:0000940	condensed chromosome outer kinetochore	4/732	12/18678	0.00090019	0.00864928	0.00679469	BUB1B/BUB1/CCNB1/NDC80	4
GO:0098858	CC	GO:0098858	actin-based cell projection	18/732	200/18678	0.000917938	0.00864928	0.00679469	CEACAM1/SYNE2/FSCN1/FGD4/LRRK2/FGF13/SCARB1/S100P/ANGPT1/ACTA2/ARL4C/ACPP/APP/ADGRA2/VCAM1/EPS8/PROM1/CA2	18
GO:0098797	CC	GO:0098797	plasma membrane protein complex	32/732	451/18678	0.000932586	0.00864928	0.00679469	CEACAM1/IL18RAP/GNA15/GJB6/IL2RB/CD8A/CTTN/CD247/ATP1B1/CD3G/CYBB/ITGAM/CDH1/JUP/CD3E/IL18R1/CD3D/KCNH2/GNG2/SYNJ1/ITGA5/IGF1R/BST1/NCF2/TGFBR3/NCF4/ZAP70/GABBR1/TFR2/VCAM1/MPP7/EPS8	32
GO:0001726	CC	GO:0001726	ruffle	16/732	168/18678	0.000952795	0.00866677	0.00680843	BMX/FSCN1/CTTN/FGD4/PTPRJ/ITGA5/FGR/ACTN1/GSN/TIAM1/PLEKHA1/S100A11/TPM1/MTSS1/ADGRE2/EPS8	16
GO:0016323	CC	GO:0016323	basolateral plasma membrane	18/732	201/18678	0.000972348	0.00867775	0.00681706	CEACAM1/TACSTD2/SLCO4C1/ATP1B1/SLC51A/AQP3/AQP1/C5AR1/EPCAM/SLC40A1/ANK1/CD34/SLC4A1/SLC14A1/AQP9/NOD2/SLC7A7/CA2	18
GO:0000775	CC	GO:0000775	chromosome, centromeric region	17/732	185/18678	0.00100073	0.00876565	0.00688611	KNL1/SPC25/CENPE/NUF2/HJURP/BUB1B/BUB1/KAT2B/AURKB/KIF2C/NEK2/CCNB1/NDC80/NCAPG/TTK/BIRC5/CENPK	17
GO:0030496	CC	GO:0030496	midbody	16/732	171/18678	0.0011504	0.00989342	0.00777206	SVIL/KIF20A/AURKA/ANLN/MYH10/CENPE/RACGAP1/CDK1/ASPM/AURKB/NEK2/KIF4A/ECT2/KIF23/BIRC5/GNAI1	16
GO:0030139	CC	GO:0030139	endocytic vesicle	22/732	289/18678	0.00238472	0.0201424	0.0158234	PGLYRP1/HP/CLTCL1/ANXA3/WLS/LTF/SCARB1/CYBB/GNLY/IGF2R/RAB31/GSN/DYSF/NCF2/NCF4/SLC11A1/CLCN3/MTSS1/STAB1/MPEG1/CD36/MPO	22
GO:1990752	CC	GO:1990752	microtubule end	5/732	26/18678	0.00302274	0.0250834	0.019705	SVIL/CLIP2/KIF18B/ASPM/KIF2C	5
GO:0030027	CC	GO:0030027	lamellipodium	16/732	191/18678	0.00355759	0.0287956	0.0226213	CD177/SYNE2/STX3/FSCN1/CTTN/FGD4/CDH1/MYH10/PSTPIP1/GSN/DYSF/CDC42BPA/ACTA2/ARPC5/NEDD9/APP	16
GO:0051233	CC	GO:0051233	spindle midzone	5/732	27/18678	0.00359184	0.0287956	0.0226213	CTTN/CENPE/RACGAP1/AURKB/APP	5
GO:0000780	CC	GO:0000780	condensed nuclear chromosome, centromeric region	4/732	17/18678	0.00370204	0.0290339	0.0228084	BUB1/AURKB/CCNB1/NDC80	4
GO:0044449	CC	GO:0044449	contractile fiber part	16/732	192/18678	0.00374432	0.0290339	0.0228084	CAPN3/SYNE1/SYNE2/SVIL/JUP/OBSL1/ACTN1/TPM4/MMP2/KAT2B/ANK1/ACTA2/MYL4/TPM1/SLC4A1/PDLIM1	16
GO:0005902	CC	GO:0005902	microvillus	9/732	80/18678	0.00401578	0.0306365	0.0240674	CEACAM1/FSCN1/LRRK2/SCARB1/S100P/ANGPT1/VCAM1/PROM1/CA2	9
GO:0005912	CC	GO:0005912	adherens junction	32/732	496/18678	0.00413649	0.0310565	0.0243973	CEACAM1/SYNE2/CD99/SNTB2/ARHGAP24/SVIL/CTTN/CPNE3/MME/CDH1/CDCA3/JUP/IGF2R/ITGA5/ACTN1/GSN/TPM4/KRT18/CD59/IRF2/S100A11/TNS1/FHL2/KIF23/ARPC5/PDLIM1/NEDD9/ANXA5/MPP7/RHOU/HCK/MARCKS	32
GO:0005876	CC	GO:0005876	spindle microtubule	7/732	53/18678	0.00443155	0.0327519	0.0257292	AURKA/KIF18B/CENPE/CDK1/KIF11/KIF4A/TUBG1	7
GO:0000307	CC	GO:0000307	cyclin-dependent protein kinase holoenzyme complex	5/732	29/18678	0.00495373	0.0360479	0.0283185	CDK1/CCNA1/CCNA2/CCNB1/CCNE2	5
GO:0030055	CC	GO:0030055	cell-substrate junction	27/732	404/18678	0.00509508	0.0365147	0.0286852	SYNE2/COL17A1/CD99/SNTB2/ARHGAP24/SVIL/CTTN/CPNE3/MME/JUP/IGF2R/ITGA5/ACTN1/GSN/TPM4/CD59/IRF2/TNS1/FHL2/KIF23/ARPC5/PDLIM1/NEDD9/ANXA5/RHOU/HCK/MARCKS	27
GO:0072562	CC	GO:0072562	blood microparticle	13/732	147/18678	0.00521411	0.0368101	0.0289172	ORM1/HP/STOM/SERPING1/GSN/IGKC/IGLC1/SLC4A1/IGHD/JCHAIN/HBD/ANXA5/LGALS3BP	13
GO:0030175	CC	GO:0030175	filopodium	10/732	99/18678	0.00542259	0.0377189	0.0296312	SYNE2/FSCN1/FGD4/FGF13/ACTA2/ARL4C/ACPP/APP/ADGRA2/VCAM1	10
GO:0030426	CC	GO:0030426	growth cone	14/732	166/18678	0.00581638	0.0398717	0.0313224	KIF21B/STX3/FSCN1/CTTN/LRRK2/FGF13/BASP1/MYH10/TIAM1/TRAK2/ARPC5/APP/EPS8/SNCA	14
GO:0015629	CC	GO:0015629	actin cytoskeleton	28/732	432/18678	0.00661006	0.0436607	0.034299	MSRB1/IVNS1ABP/SVIL/FSCN1/CTTN/CDH1/JUP/ANLN/MYH10/SPTA1/FGR/ACTN1/ADD2/GSN/TPM4/CDC42BPA/KAT2B/ACTA2/MYL4/TPM1/ARPC5/FYB1/MTSS1/VCAM1/RHOU/SNCA/HCK/MARCKS	28
GO:0032153	CC	GO:0032153	cell division site	7/732	57/18678	0.00664603	0.0436607	0.034299	SVIL/KIF20A/ANLN/MYH10/PSTPIP1/RACGAP1/ECT2	7
GO:0032155	CC	GO:0032155	cell division site part	7/732	57/18678	0.00664603	0.0436607	0.034299	SVIL/KIF20A/ANLN/MYH10/PSTPIP1/RACGAP1/ECT2	7
GO:0030427	CC	GO:0030427	site of polarized growth	14/732	169/18678	0.0067887	0.0439871	0.0345553	KIF21B/STX3/FSCN1/CTTN/LRRK2/FGF13/BASP1/MYH10/TIAM1/TRAK2/ARPC5/APP/EPS8/SNCA	14
GO:0005775	CC	GO:0005775	vacuolar lumen	14/732	171/18678	0.00750598	0.0479774	0.0376901	RETN/GCA/PADI2/ARG1/GYG1/IDUA/MNDA/PRTN3/ELANE/RNASE3/CTSG/AZU1/VCAN/MPO	14
GO:0005925	CC	GO:0005925	focal adhesion	26/732	397/18678	0.0076208	0.0480619	0.0377564	SYNE2/CD99/SNTB2/ARHGAP24/SVIL/CTTN/CPNE3/MME/JUP/IGF2R/ITGA5/ACTN1/GSN/TPM4/CD59/IRF2/TNS1/FHL2/KIF23/ARPC5/PDLIM1/NEDD9/ANXA5/RHOU/HCK/MARCKS	26
GO:1990023	CC	GO:1990023	mitotic spindle midzone	3/732	11/18678	0.00781282	0.0486245	0.0381984	CTTN/CENPE/AURKB	3
GO:0005924	CC	GO:0005924	cell-substrate adherens junction	26/732	399/18678	0.00810807	0.0498067	0.0391271	SYNE2/CD99/SNTB2/ARHGAP24/SVIL/CTTN/CPNE3/MME/JUP/IGF2R/ITGA5/ACTN1/GSN/TPM4/CD59/IRF2/TNS1/FHL2/KIF23/ARPC5/PDLIM1/NEDD9/ANXA5/RHOU/HCK/MARCKS	26
GO:0038187	MF	GO:0038187	pattern recognition receptor activity	8/711	18/16969	2.75178e-07	0.000194551	0.000174955	PGLYRP1/CLEC4E/SCARB1/FCN1/CD14/PTAFR/LY96/CD36	8
GO:0008329	MF	GO:0008329	signaling pattern recognition receptor activity	7/711	17/16969	2.96342e-06	0.000905066	0.000813906	PGLYRP1/SCARB1/FCN1/CD14/PTAFR/LY96/CD36	7
GO:0019955	MF	GO:0019955	cytokine binding	16/711	100/16969	3.84045e-06	0.000905066	0.000813906	CXCR2/IL2RB/CCR7/IL18R1/IL1R1/TWSG1/TGFBR3/ACKR1/IL1R2/ELANE/KIT/CCR2/IL1RN/CCR1/CD36/CX3CR1	16
GO:0061134	MF	GO:0061134	peptidase regulator activity	23/711	192/16969	5.7965e-06	0.00102453	0.000921338	LEF1/MAL/SLPI/CD27/TFPI/LTF/NLRP12/PCOLCE2/SPINK2/SERPING1/APAF1/SPOCK2/TNFAIP8/CST7/CASP8AP2/SERPINB9/CARD16/APP/BIRC5/CTSH/SNCA/CSTA/SERPINA1	23
GO:0005539	MF	GO:0005539	glycosaminoglycan binding	23/711	199/16969	1.05407e-05	0.00129963	0.00116873	PGLYRP1/PF4V1/LTF/PCOLCE2/PF4/TNFAIP6/HMMR/CRISPLD2/TGFBR3/VEGFA/SPOCK2/ELANE/CTSG/STAB1/APP/PRG2/JCHAIN/ADGRE2/NOD2/AZU1/CCL23/VCAN/MPO	23
GO:0005161	MF	GO:0005161	platelet-derived growth factor receptor binding	6/711	14/16969	1.19216e-05	0.00129963	0.00116873	PTPRJ/ERN1/IL1R1/ITGA5/VEGFA/PDGFC	6
GO:0043028	MF	GO:0043028	cysteine-type endopeptidase regulator activity involved in apoptotic process	9/711	36/16969	1.28677e-05	0.00129963	0.00116873	LEF1/CD27/NLRP12/APAF1/TNFAIP8/CASP8AP2/SERPINB9/CTSH/SNCA	9
GO:0004896	MF	GO:0004896	cytokine receptor activity	13/711	78/16969	1.9597e-05	0.00173189	0.00155745	IL18RAP/FLT3/CXCR2/IL2RB/IL7R/CCR7/IL4R/IL18R1/IL1R1/IL1R2/CCR2/CCR1/CX3CR1	13
GO:0004252	MF	GO:0004252	serine-type endopeptidase activity	17/711	133/16969	4.0947e-05	0.00321661	0.00289263	MMP9/HTRA4/LTF/GZMA/GZMB/GZMK/MMP8/PRTN3/MMP2/GZMH/TPSB2/TPSAB1/CFD/ELANE/CTSG/CTSH/AZU1	17
GO:0050786	MF	GO:0050786	RAGE receptor binding	5/711	11/16969	4.76539e-05	0.00336913	0.00302979	FPR1/S100A12/S100P/S100A9/S100A8	5
GO:0004869	MF	GO:0004869	cysteine-type endopeptidase inhibitor activity	10/711	53/16969	5.95652e-05	0.00382842	0.00344281	LEF1/CD27/LTF/TNFAIP8/CST7/SERPINB9/CARD16/BIRC5/SNCA/CSTA	10
GO:0005125	MF	GO:0005125	cytokine activity	18/711	154/16969	8.11712e-05	0.00478234	0.00430065	C17orf99/CMTM3/LTB/IL16/XCL1/CMTM2/PF4/VSTM1/IL32/VEGFA/C1QTNF4/TNFSF8/CXCL3/CCL5/INHBA/IL1RN/CCL23/AREG	18
GO:0030246	MF	GO:0030246	carbohydrate binding	24/711	252/16969	0.000158963	0.00862382	0.00775521	OLR1/CLEC4D/CHI3L1/CLEC4E/SIGLEC5/KLRB1/PRG3/LGALSL/MGAM/CLEC5A/HK3/CLEC4A/KLRF1/FCN1/CLEC2D/PFKM/GYS1/CD34/CLEC12A/PRG2/CLC/LGALS3/CD93/VCAN	24
GO:0004866	MF	GO:0004866	endopeptidase inhibitor activity	17/711	149/16969	0.000170769	0.00862382	0.00775521	LEF1/SLPI/CD27/TFPI/LTF/SPINK2/SERPING1/SPOCK2/TNFAIP8/CST7/SERPINB9/CARD16/APP/BIRC5/SNCA/CSTA/SERPINA1	17
GO:0061135	MF	GO:0061135	endopeptidase regulator activity	17/711	154/16969	0.000254487	0.0119948	0.0107867	LEF1/SLPI/CD27/TFPI/LTF/SPINK2/SERPING1/SPOCK2/TNFAIP8/CST7/SERPINB9/CARD16/APP/BIRC5/SNCA/CSTA/SERPINA1	17
GO:0019865	MF	GO:0019865	immunoglobulin binding	6/711	23/16969	0.000289994	0.0120604	0.0108456	MS4A1/FCAR/FCGR3B/JCHAIN/LGALS3/LILRA2	6
GO:0019956	MF	GO:0019956	chemokine binding	6/711	23/16969	0.000289994	0.0120604	0.0108456	CXCR2/CCR7/ACKR1/CCR2/CCR1/CX3CR1	6
GO:0030414	MF	GO:0030414	peptidase inhibitor activity	17/711	157/16969	0.000320218	0.0125774	0.0113106	LEF1/SLPI/CD27/TFPI/LTF/SPINK2/SERPING1/SPOCK2/TNFAIP8/CST7/SERPINB9/CARD16/APP/BIRC5/SNCA/CSTA/SERPINA1	17
GO:0008236	MF	GO:0008236	serine-type peptidase activity	17/711	158/16969	0.000345174	0.0128441	0.0115504	MMP9/HTRA4/LTF/GZMA/GZMB/GZMK/MMP8/PRTN3/MMP2/GZMH/TPSB2/TPSAB1/CFD/ELANE/CTSG/CTSH/AZU1	17
GO:0017171	MF	GO:0017171	serine hydrolase activity	17/711	163/16969	0.000496814	0.0161141	0.0144911	MMP9/HTRA4/LTF/GZMA/GZMB/GZMK/MMP8/PRTN3/MMP2/GZMH/TPSB2/TPSAB1/CFD/ELANE/CTSG/CTSH/AZU1	17
GO:0004175	MF	GO:0004175	endopeptidase activity	27/711	322/16969	0.000505295	0.0161141	0.0144911	MMP9/CAPN3/CTSE/ADAM19/HTRA4/TRABD2A/LTF/GZMA/GZMB/GZMK/MME/MMP8/PRTN3/NRIP3/MMP2/GZMH/KEL/ADAM28/TPSB2/TPSAB1/CFD/ELANE/CTSG/CARD16/CLC/CTSH/AZU1	27
GO:0005372	MF	GO:0005372	water transmembrane transporter activity	4/711	10/16969	0.000524222	0.0161141	0.0144911	AQP3/AQP1/SLC14A1/AQP9	4
GO:0035325	MF	GO:0035325	Toll-like receptor binding	4/711	10/16969	0.000524222	0.0161141	0.0144911	S100A9/S100A8/LY96/CD36	4
GO:0016504	MF	GO:0016504	peptidase activator activity	7/711	36/16969	0.000634902	0.0187032	0.0168193	MAL/NLRP12/PCOLCE2/APAF1/CASP8AP2/APP/CTSH	7
GO:0008047	MF	GO:0008047	enzyme activator activity	32/711	419/16969	0.000815157	0.0228975	0.0205912	TCL1A/RASGRP1/ARHGAP24/MAL/LRRK2/ATP1B1/LTF/FGF13/CD24/DEPDC1/NLRP12/PCOLCE2/ALOX5AP/ASAP1/CXCL1/RACGAP1/DEPDC1B/APAF1/NCF2/ALDH1A1/CCNB1/NCF4/ECT2/FAM13A/CASP8AP2/APP/RASGRP3/ARHGEF12/PLCB1/CCL5/RGS18/CTSH	32
GO:0008301	MF	GO:0008301	DNA binding, bending	5/711	19/16969	0.000906831	0.0228975	0.0205912	LEF1/HHEX/TOP2A/CRIP1/FOXC1	5
GO:0016505	MF	GO:0016505	peptidase activator activity involved in apoptotic process	5/711	19/16969	0.000906831	0.0228975	0.0205912	MAL/NLRP12/APAF1/CASP8AP2/CTSH	5
GO:0043027	MF	GO:0043027	cysteine-type endopeptidase inhibitor activity involved in apoptotic process	5/711	19/16969	0.000906831	0.0228975	0.0205912	LEF1/CD27/TNFAIP8/SERPINB9/SNCA	5
GO:0051015	MF	GO:0051015	actin filament binding	15/711	143/16969	0.000982236	0.0239462	0.0215343	SYNE1/SYNE2/SVIL/FSCN1/CORO2A/MYH10/SPTA1/ACTN1/ADD2/GSN/TPM4/MYL4/TPM1/ARPC5/MARCKS	15
GO:0001228	MF	GO:0001228	DNA-binding transcription activator activity, RNA polymerase II-specific	30/711	390/16969	0.00104597	0.0246501	0.0221673	CEBPE/SOX4/KLF5/PAX5/LEF1/HOXA10/BCL11B/IKZF3/WT1/MEIS1/HOXA7/ATF3/NFIA/HOXB5/RORA/HOXA5/ETS1/HOXB3/KLF10/MYCN/IRF2/HOXA1/GATA2/E2F2/MAFF/GATA3/HOXB2/MAF/FOXC1/MAFB	30
GO:0001530	MF	GO:0001530	lipopolysaccharide binding	6/711	30/16969	0.00132855	0.0302996	0.0272477	LTF/SCARB1/RNASE3/CD14/PTAFR/LY96	6
GO:0008017	MF	GO:0008017	microtubule binding	16/711	166/16969	0.00166566	0.0360129	0.0323856	CLIP2/NME8/LRRK2/FGF13/FAM83D/CENPE/RACGAP1/TIAM1/DYSF/KIF2C/FHDC1/S100A9/KIF23/BIRC5/SNCA/S100A8	16
GO:0019838	MF	GO:0019838	growth factor binding	13/711	121/16969	0.00168094	0.0360129	0.0323856	HTRA4/IL2RB/IGF2R/IL1R1/IGF1R/FGFBP2/TWSG1/TGFBR3/IL1R2/SORT1/CCN3/IL1RN/CD36	13
GO:1990782	MF	GO:1990782	protein tyrosine kinase binding	10/711	80/16969	0.0018234	0.0379159	0.0340969	CEACAM1/SOCS5/CD2/CD247/CPNE3/ANGPT1/TIAM1/NEDD9/PTPN14/BLNK	10
GO:0046982	MF	GO:0046982	protein heterodimerization activity	35/711	497/16969	0.00194643	0.0393179	0.0353577	CEBPE/HIST1H2BK/GCA/SOX4/GCLM/IKZF3/CD3G/CEACAM6/MEIS1/CEACAM8/CYBB/ITGAM/AURKA/ATF3/SLC51A/CD3E/SOX6/H2BFS/CD3D/HIST1H2BC/SPTA1/TAL1/HIST1H2BE/ADD2/TPM4/HIST2H2BE/GTF2A1/TOP2A/VEGFA/TPM1/CLCN3/AHR/MPP7/INHBA/MAFB	35
GO:0030228	MF	GO:0030228	lipoprotein particle receptor activity	4/711	14/16969	0.00218507	0.0417526	0.0375472	SCARB1/LRP12/STAB1/CD36	4
GO:0036041	MF	GO:0036041	long-chain fatty acid binding	4/711	14/16969	0.00218507	0.0417526	0.0375472	STX3/ALOX5AP/S100A9/S100A8	4
GO:0042578	MF	GO:0042578	phosphoric ester hydrolase activity	24/711	305/16969	0.00237647	0.0442149	0.0397615	PPM1B/PIP4P2/DUSP10/LCK/SGPP1/PTPRJ/DUSP14/ACP6/CA3/SYNJ1/PPP1R3D/MINPP1/DLGAP5/PTPN22/PXYLP1/PLCL2/DNAJC6/ACPP/PLCB1/CCL5/CDKN3/PTPN14/CCR1/SMPDL3A	24
GO:0003779	MF	GO:0003779	actin binding	27/711	361/16969	0.00270659	0.0490656	0.0441236	CEACAM1/SYNE1/SYNE2/SNTB2/MSRB1/SVIL/FSCN1/CORO2A/FGD4/LRRK2/ANLN/MYH10/SPTA1/ACTN1/ADD2/GSN/TPM4/FHDC1/MYL4/TNS1/TPM1/ARPC5/MTSS1/NOD2/EPS8/SNCA/MARCKS	27
GO:0016791	MF	GO:0016791	phosphatase activity	19/711	224/16969	0.00286233	0.0496924	0.0446873	PPM1B/PIP4P2/DUSP10/LCK/SGPP1/PTPRJ/DUSP14/ACP6/CA3/SYNJ1/PPP1R3D/MINPP1/DLGAP5/PTPN22/PXYLP1/DNAJC6/ACPP/CDKN3/PTPN14	19
GO:0004089	MF	GO:0004089	carbonate dehydratase activity	4/711	15/16969	0.00288174	0.0496924	0.0446873	CA4/CA3/CA1/CA2	4
