# Supplementary material for: Novel Gene Signature Reveals Prognostic Model in Acute Myeloid Leukemia
Source: Front Genet. 2020 Oct 28;11:566024. doi: 10.3389/fgene.2020.566024 (PMC7655922; doi:10.3389/fgene.2020.566024)
Supplement: Supplementary file 5 [file Table_4.XLSX]

## Sheet: Supplementary Table 3
ID	Description	GeneRatio	BgRatio	pvalue	p.adjust	qvalue	geneID	Count
hsa04640	Hematopoietic cell lineage	24/355	99/8019	4.32006e-12	1.17938e-09	1.07774e-09	FLT3/MS4A1/CD8A/IL7R/CD2/CD3G/CD24/ITGAM/IL4R/MME/CD3E/CD3D/IL1R1/ITGA5/GYPA/CR1L/CD59/IL1R2/CD34/KIT/CR1/CD14/CD36/DNTT	24
hsa04061	Viral protein interaction with cytokine and cytokine receptor	17/355	100/8019	1.51099e-06	0.000188261	0.000172037	IL18RAP/CXCR2/IL2RB/PF4V1/CCR7/XCL1/IL18R1/CXCL1/PF4/PPBP/CXCL3/CCL5/CXCL2/CCR2/CCR1/CCL23/CX3CR1	17
hsa05202	Transcriptional misregulation in cancer	24/355	186/8019	2.0688e-06	0.000188261	0.000172037	MMP9/CEBPE/FLT3/PAX5/IL2RB/HOXA10/BCL11B/WT1/MEIS1/ITGAM/GZMB/JUP/HHEX/IGF1R/CCNA1/MYCN/CCNA2/IL1R2/ELANE/MAF/CD14/PROM1/BCL2A1/MPO	24
hsa04062	Chemokine signaling pathway	22/355	189/8019	2.91272e-05	0.00198793	0.00181662	CXCR2/PF4V1/ITK/CCR7/XCL1/GNG2/CXCL1/PF4/FGR/TIAM1/PPBP/GNG11/CXCL3/PLCB1/CCL5/CXCL2/CCR2/HCK/GNAI1/CCR1/CCL23/CX3CR1	22
hsa05146	Amoebiasis	15/355	102/8019	3.79293e-05	0.00207094	0.00189247	GNA15/ARG1/ITGAM/IL1R1/CXCL1/SERPINB10/ACTN1/COL4A5/IL1R2/CTSG/SERPINB9/CD14/CXCL3/PLCB1/CXCL2	15
hsa04060	Cytokine-cytokine receptor interaction	28/355	294/8019	9.95052e-05	0.00452748	0.00413732	IL18RAP/CXCR2/IL2RB/IL7R/PF4V1/CD27/CCR7/LTB/IL4R/IL16/XCL1/IL18R1/IL1R1/CXCL1/PF4/IL32/IL1R2/PPBP/TNFSF8/CXCL3/CCL5/CXCL2/INHBA/CCR2/IL1RN/CCR1/CCL23/CX3CR1	28
hsa05221	Acute myeloid leukemia	11/355	67/8019	0.000151258	0.00589905	0.00539069	CEBPE/FLT3/LEF1/ITGAM/JUP/CCNA1/CCNA2/KIT/CD14/BCL2A1/MPO	11
hsa05340	Primary immunodeficiency	8/355	38/8019	0.000207427	0.00707843	0.00646844	CD8A/IL7R/LCK/CD3E/ADA/CD3D/ZAP70/BLNK	8
hsa00860	Porphyrin and chlorophyll metabolism	8/355	42/8019	0.000428831	0.0130079	0.0118869	CPOX/UROD/ALAD/HMBS/BLVRA/BLVRB/FECH/ALAS2	8
hsa04064	NF-kappa B signaling pathway	13/355	104/8019	0.000638083	0.0172817	0.0157924	LCK/LTB/IL1R1/CXCL1/ZAP70/CD14/CXCL3/VCAM1/CXCL2/BCL2A1/LY96/BLNK/PTGS2	13
hsa04658	Th1 and Th2 cell differentiation	12/355	92/8019	0.000696332	0.0172817	0.0157924	IL2RB/CD247/CD3G/LCK/IL4R/CD3E/CD3D/NFKBIE/STAT4/GATA3/MAF/ZAP70	12
hsa05134	Legionellosis	9/355	57/8019	0.000806753	0.0176046	0.0160875	NLRC4/ITGAM/CXCL1/CR1L/APAF1/CR1/CD14/CXCL3/CXCL2	9
hsa04659	Th17 cell differentiation	13/355	107/8019	0.000838316	0.0176046	0.0160875	IL2RB/CD247/CD3G/LCK/IL4R/CD3E/RORA/CD3D/IL1R1/NFKBIE/GATA3/ZAP70/AHR	13
hsa05150	Staphylococcus aureus infection	12/355	96/8019	0.00102287	0.0199459	0.0182271	CAMP/FPR2/FPR1/FCAR/ITGAM/FCGR3B/DEFA4/C5AR1/KRT18/CFD/C3AR1/PTAFR	12
hsa04610	Complement and coagulation cascades	11/355	85/8019	0.00123221	0.0224263	0.0204936	TFPI/ITGAM/F5/C5AR1/SERPING1/CR1L/CD59/CFD/CR1/C3AR1/SERPINA1	11
hsa05144	Malaria	8/355	50/8019	0.00143266	0.0244244	0.0223196	KLRB1/GYPA/GYPB/CR1L/ACKR1/CR1/VCAM1/CD36	8
hsa04380	Osteoclast differentiation	14/355	128/8019	0.00152093	0.0244244	0.0223196	CAMK4/LILRA3/LCK/FCGR3B/IL1R1/LILRA5/SIRPB1/NCF2/NCF4/FHL2/LILRB2/OSCAR/LILRA2/BLNK	14
